# Supplementary material for: Reactive Force Field Development for Propane Dehydrogenation on Platinum Surfaces
Source: J Phys Chem C Nanomater Interfaces. 2024 Feb 9;128(7):2844–55. doi: 10.1021/acs.jpcc.3c07126 (PMC10895921; doi:10.1021/acs.jpcc.3c07126)
Supplement: Supplementary file 2 — jp3c07126_si_002.txt [file jp3c07126_si_002.txt]

ENERGY
 0.1 + Pt111_propane/1 - Propane_opt/1 - Pt111_surface/1 0.06274762100000
 0.1 + Pt111_propene/1 - Propene_opt/1 - Pt111_surface/1 -19.142105960000
 0.1 + propyne/1 - Pt111_propane/1 13.35249071000
 0.1 + 2_propenyl/1 - Pt111_propane/1 7.67084472000
 0.1 + deep_dehy_C1/1 - Pt111_propane/1 9.09713664500
 0.1 + C1_H_act/1 - Pt111_propane/1 2.89755182500
 0.1 + C2_H_act/1 - Pt111_propane/1 6.97418701500
 0.1 + propene_2H/1 - Pt111_propane/1 3.79252983000
 0.1 + 2_propylidene/1 - Pt111_propane/1 13.62737187000
 0.1 + 1_propylidene/1 - Pt111_propane/1 8.60802344000
 0.1 + methylidyne_ethylidy/1 - Pt111_propane/1 11.96563224000
 0.1 + propene_des_scan4/1 - Pt111_propene/1 8.1947792800
 0.1 + propene_des_scan5/1 - Pt111_propene/1 2.5043703000
 0.1 + propene_des_scan6/1 - Pt111_propene/1 0.1575032150
 0.1 + propene_des_scan7/1 - Pt111_propene/1 0.4563672950
 0.1 + propene_des_scan8/1 - Pt111_propene/1 2.2359460800
 0.1 + propene_des_scan9/1 - Pt111_propene/1 4.9319491350
 0.1 + propene_des_scan10/1 - Pt111_propene/1 8.1514255400
 0.1 + propene_des_scan11/1 - Pt111_propene/1 11.5752179750
 0.1 + propene_des_scan12/1 - Pt111_propene/1 15.0199954650
 0.1 + propene_des_scan13/1 - Pt111_propene/1 18.9227544850
 0.1 + propene_des_scan14/1 - Pt111_propene/1 18.9049979000
 0.1 + propene_des_scan15/1 - Pt111_propene/1 18.7103672800
 0.1 + C1_H_act_scan_103/1 - Pt111_propane/1 2.69830910500
 0.1 + C1_H_act_scan_120/1 - Pt111_propane/1 4.05980102500
 0.1 + C1_H_act_scan_136/1 - Pt111_propane/1 20.00383072500
 0.1 + C1_H_act_scan_152/1 - Pt111_propane/1 24.00252142500
 0.1 + C1_H_act_scan_168/1 - Pt111_propane/1 22.44870493500
 0.1 + C1_H_act_scan_183/1 - Pt111_propane/1 19.46144776500
 0.1 + C1_H_act_scan_199/1 - Pt111_propane/1 15.17473142000
 0.1 + C1_H_act_scan_214/1 - Pt111_propane/1 11.51157099500
 0.1 + C1_H_act_scan_228/1 - Pt111_propane/1 8.55290884500
 0.1 + ts2_scan_104/1 - Pt111_propane/1 2.75204007
 0.1 + ts2_scan_107/1 - Pt111_propane/1 2.295672775
 0.1 + ts2_scan_111/1 - Pt111_propane/1 1.033341005
 0.1 + ts2_scan_114/1 - Pt111_propane/1 1.37209975
 0.1 + ts2_scan_117/1 - Pt111_propane/1 2.81199737
 0.1 + ts2_scan_120/1 - Pt111_propane/1 4.268267945
 0.1 + ts2_scan_131/1 - Pt111_propane/1 11.01138875
 0.1 + ts2_scan_141/1 - Pt111_propane/1 22.30665225
 0.1 + ts2_scan_151/1 - Pt111_propane/1 25.43480908
 0.1 + ts2_scan_161/1 - Pt111_propane/1 25.9110084
 0.1 + ts2_scan_171/1 - Pt111_propane/1 25.43619271
 0.1 + ts2_scan_182/1 - Pt111_propane/1 22.51465796
 0.1 + ts2_scan_212/1 - Pt111_propane/1 15.28311577
 0.1 + ts2_scan_240/1 - Pt111_propane/1 9.256715305
 0.1 + ts4_scan_110/1 - C1_H_act/1 3.314024455
 0.1 + ts4_scan_123/1 - C1_H_act/1 7.041984885
 0.1 + ts4_scan_143/1 - C1_H_act/1 17.03594438
 0.1 + ts4_scan_153/1 - C1_H_act/1 19.02791037
 0.1 + ts4_scan_163/1 - C1_H_act/1 19.87146346
 0.1 + ts4_scan_173/1 - C1_H_act/1 18.79499932
 0.1 + ts4_scan_183/1 - C1_H_act/1 17.02602836
 0.1 + ts4_scan_203/1 - C1_H_act/1 11.96609345
 0.1 + ts4_scan_223/1 - C1_H_act/1 7.3609116
 0.1 + ts4_scan_243/1 - C1_H_act/1 3.9156729
 0.1 + ts5_scan_110/1 - C2_H_act/1 3.74917609
 0.1 + ts5_scan_126/1 - C2_H_act/1 8.986446245
 0.1 + ts5_scan_136/1 - C2_H_act/1 14.88555275
 0.1 + ts5_scan_146/1 - C2_H_act/1 17.3597138
 0.1 + ts5_scan_156/1 - C2_H_act/1 16.88858778
 0.1 + ts5_scan_166/1 - C2_H_act/1 15.47544034
 0.1 + ts5_scan_176/1 - C2_H_act/1 13.46202809
 0.1 + ts5_scan_186/1 - C2_H_act/1 10.84558376
 0.1 + ts5_scan_206/1 - C2_H_act/1 5.743678735
 0.1 + ts9_scan_110/1 - propene_2H/1 3.358761825
 0.1 + ts9_scan_118/1 - propene_2H/1 6.320652445
 0.1 + ts9_scan_128/1 - propene_2H/1 19.47136378
 0.1 + ts9_scan_138/1 - propene_2H/1 23.59780965
 0.1 + ts9_scan_148/1 - propene_2H/1 25.6568817
 0.1 + ts9_scan_158/1 - propene_2H/1 26.2426184
 0.1 + ts9_scan_168/1 - propene_2H/1 25.93153225
 0.1 + ts9_scan_178/1 - propene_2H/1 25.08152222
 0.1 + ts9_scan_188/1 - propene_2H/1 24.30000188
 0.1 + ts9_scan_208/1 - propene_2H/1 23.11838186
 0.1 + ts28_scan_149/1 - propyne/1 2.03485852
 0.1 + ts28_scan_159/1 - propyne/1 8.429304565
 0.1 + ts28_scan_169/1 - propyne/1 17.0002006
 0.1 + ts28_scan_179/1 - propyne/1 25.83329452
 0.1 + ts28_scan_189/1 - propyne/1 33.8620382
 0.1 + ts28_scan_199/1 - propyne/1 33.86895635
 0.1 + ts28_scan_209/1 - propyne/1 30.47306712
 0.1 + ts28_scan_219/1 - propyne/1 24.7715891
 0.1 + ts28_scan_229/1 - propyne/1 18.94327833
 0.1 + ts28_scan_249/1 - propyne/1 8.56144123
 0.1 + ts19_scan_158/1 - C1_H_act/1 7.830884590
 0.1 + ts19_scan_168/1 - C1_H_act/1 11.555385945
 0.1 + ts19_scan_178/1 - C1_H_act/1 19.280884050
 0.1 + ts19_scan_188/1 - C1_H_act/1 25.170074540
 0.1 + ts19_scan_198/1 - C1_H_act/1 32.241807470
 0.1 + ts19_scan_208/1 - C1_H_act/1 46.277350190
 0.1 + ts19_scan_218/1 - C1_H_act/1 48.995260720
 0.1 + ts19_scan_228/1 - C1_H_act/1 44.976737990
 0.1 + ts19_scan_248/1 - C1_H_act/1 37.602912510
 0.1 + ts19_scan_268/1 - C1_H_act/1 32.471720655
ENDENERGY
GEOMETRY
Propane_opt 10.0 1 2 3 113.5
Propane_opt 10.0 1 2 7 109.2
Propane_opt 10.0 1 2 8 109.3
Propane_opt 10.0 2 1 4 111.1
Propane_opt 10.0 2 1 5 111.6
Propane_opt 10.0 2 1 6 111.1
Propane_opt 10.0 2 3 11 111.1
Propane_opt 10.0 2 3 9 111.2
Propane_opt 10.0 2 3 10 111.6
Propane_opt 10.0 3 2 7 109.2
Propane_opt 10.0 3 2 8 109.3
Propane_opt 10.0 4 1 5 107.6
Propane_opt 10.0 4 1 6 107.6
Propane_opt 10.0 5 1 6 107.6
Propane_opt 10.0 7 2 8 106.1
Propane_opt 10.0 9 3 11 107.6
Propane_opt 10.0 9 3 10 107.6
Propane_opt 10.0 10 3 11 107.6
Propene_opt 10.0 1 2 3 125.2
Propene_opt 10.0 1 2 6 118.3
Propene_opt 10.0 2 1 4 121.8
Propene_opt 10.0 2 1 5 121.5
Propene_opt 10.0 2 3 7 111.5
Propene_opt 10.0 2 3 8 111.4
Propene_opt 10.0 2 3 9 111.4
Propene_opt 10.0 3 2 6 116.5
Propene_opt 10.0 4 1 5 116.7
Propene_opt 10.0 7 3 8 107.5
Propene_opt 10.0 7 3 9 107.5
Propene_opt 10.0 8 3 9 107.2
Pt111_propene 10.0 5 46 47 104.4
Pt111_propene 10.0 5 46 48 112.8
Pt111_propene 10.0 5 46 49 99.2
Pt111_propene 10.0 5 6 47 72.2
Pt111_propene 10.0 46 47 50 113.6
Pt111_propene 10.0 46 47 51 113.6
Pt111_propene 10.0 46 48 52 112.0
Pt111_propene 10.0 46 48 53 108.5
Pt111_propene 10.0 46 48 54 112.3
Pt111_propene 10.0 47 46 48 115.8
Pt111_propene 10.0 47 46 49 111.6
Pt111_propene 10.0 48 46 49 111.6
Pt111_propene 10.0 50 47 51 111.6
Pt111_propene 10.0 6 5 46 73.8
Pt111_propene 10.0 6 47 46 109.6
Pt111_propene 10.0 6 47 50 104.4
Pt111_propene 10.0 6 47 51 103.2
Pt111_propene 10.0 52 48 53 107.7
Pt111_propene 10.0 52 48 54 108.5
Pt111_propene 10.0 53 48 54 107.6
Pt111_propane 10.0 46 47 51 111.1
Pt111_propane 10.0 46 47 52 111.7
Pt111_propane 10.0 46 47 53 111.1
Pt111_propane 10.0 46 48 54 111.1
Pt111_propane 10.0 46 48 55 111.7
Pt111_propane 10.0 46 48 56 111.1
Pt111_propane 10.0 47 46 48 113.3
Pt111_propane 10.0 47 46 50 109.6
Pt111_propane 10.0 48 46 49 109.2
Pt111_propane 10.0 48 46 50 109.6
Pt111_propane 10.0 49 46 50 105.7
Pt111_propane 10.0 51 47 52 107.6
Pt111_propane 10.0 51 47 53 107.5
Pt111_propane 10.0 52 47 53 107.6
Pt111_propane 10.0 54 48 55 107.6
Pt111_propane 10.0 54 48 56 107.5
Pt111_propane 10.0 55 48 56 107.6
propyne 10.0 2 3 47 50.9
propyne 10.0 2 5 46 53.3
propyne 10.0 2 46 5 80.4
propyne 10.0 2 46 47 69.4
propyne 10.0 2 46 48 128.1
propyne 10.0 2 47 3 84.0
propyne 10.0 2 47 46 73.7
propyne 10.0 2 47 53 121.2
propyne 10.0 3 2 46 67.5
propyne 10.0 3 2 47 45.1
propyne 10.0 3 5 46 69.8
propyne 10.0 3 47 46 112.4
propyne 10.0 3 47 53 122.4
propyne 10.0 5 2 46 46.3
propyne 10.0 5 2 47 68.0
propyne 10.0 5 3 47 68.9
propyne 10.0 5 46 47 108.7
propyne 10.0 5 46 48 124.6
propyne 10.0 46 2 47 36.9
propyne 10.0 46 47 53 123.8
propyne 10.0 46 48 54 112.5
propyne 10.0 46 48 55 108.4
propyne 10.0 46 48 56 110.7
propyne 10.0 47 46 48 125.0
propyne 10.0 54 48 55 107.7
propyne 10.0 54 48 56 109.5
propyne 10.0 55 48 56 108.0
2_propenyl 10.0 2 3 46 66.5
2_propenyl 10.0 2 5 46 66.7
2_propenyl 10.0 2 47 46 98.7
2_propenyl 10.0 2 47 52 109.1
2_propenyl 10.0 2 47 53 109.3
2_propenyl 10.0 3 2 47 70.5
2_propenyl 10.0 3 5 46 49.3
2_propenyl 10.0 3 46 5 80.3
2_propenyl 10.0 3 46 47 106.1
2_propenyl 10.0 3 46 48 121.6
2_propenyl 10.0 5 2 47 71.2
2_propenyl 10.0 5 3 46 50.4
2_propenyl 10.0 5 46 47 104.9
2_propenyl 10.0 5 46 48 120.3
2_propenyl 10.0 46 47 52 113.9
2_propenyl 10.0 46 47 53 114.1
2_propenyl 10.0 46 48 54 109.1
2_propenyl 10.0 46 48 55 113.5
2_propenyl 10.0 46 48 56 109.0
2_propenyl 10.0 47 46 48 117.2
2_propenyl 10.0 52 47 53 110.9
2_propenyl 10.0 54 48 55 108.9
2_propenyl 10.0 54 48 56 107.2
2_propenyl 10.0 55 48 56 108.9
deep_dehy_C1 10.0 2 3 47 49.7
deep_dehy_C1 10.0 2 5 46 72.5
deep_dehy_C1 10.0 2 47 3 81.9
deep_dehy_C1 10.0 2 47 46 109.5
deep_dehy_C1 10.0 2 47 53 112.4
deep_dehy_C1 10.0 3 2 47 48.4
deep_dehy_C1 10.0 3 5 46 70.5
deep_dehy_C1 10.0 3 47 46 110.3
deep_dehy_C1 10.0 3 47 53 116.6
deep_dehy_C1 10.0 5 2 47 65.3
deep_dehy_C1 10.0 5 3 47 64.5
deep_dehy_C1 10.0 5 46 47 93.8
deep_dehy_C1 10.0 5 46 48 117.7
deep_dehy_C1 10.0 5 46 50 102.5
deep_dehy_C1 10.0 46 47 53 119.9
deep_dehy_C1 10.0 46 48 54 112.6
deep_dehy_C1 10.0 46 48 55 111.2
deep_dehy_C1 10.0 46 48 56 108.5
deep_dehy_C1 10.0 47 46 48 118.2
deep_dehy_C1 10.0 47 46 50 112.0
deep_dehy_C1 10.0 48 46 50 110.8
deep_dehy_C1 10.0 54 48 55 108.7
deep_dehy_C1 10.0 54 48 56 108.1
deep_dehy_C1 10.0 55 48 56 107.6
propyne 10.0 1 4 52 38.5
propyne 10.0 1 52 4 101.7
propyne 10.0 4 1 52 39.8
propyne 10.0 1 2 51 40.6
propyne 10.0 1 51 2 100.2
propyne 10.0 2 1 51 39.3
propyne 10.0 7 49 8 106.6
propyne 10.0 7 8 49 36.2
propyne 10.0 8 7 49 37.2
2_propenyl 10.0 1 4 50 39.4
2_propenyl 10.0 1 50 4 101.7
2_propenyl 10.0 4 1 50 38.9
2_propenyl 10.0 5 49 7 103.0
2_propenyl 10.0 5 49 8 101.5
2_propenyl 10.0 5 7 49 37.5
2_propenyl 10.0 5 8 49 38.6
2_propenyl 10.0 7 5 49 39.4
2_propenyl 10.0 7 49 8 98.5
2_propenyl 10.0 7 8 49 41.1
2_propenyl 10.0 8 5 49 39.9
2_propenyl 10.0 8 7 49 40.4
deep_dehy_C1 10.0 5 49 7 98.9
deep_dehy_C1 10.0 5 49 8 97.9
deep_dehy_C1 10.0 5 7 49 41.4
deep_dehy_C1 10.0 5 8 49 41.9
deep_dehy_C1 10.0 7 5 49 39.7
deep_dehy_C1 10.0 7 49 8 104.1
deep_dehy_C1 10.0 7 8 49 37.9
deep_dehy_C1 10.0 8 5 49 40.2
deep_dehy_C1 10.0 8 7 49 38.0
deep_dehy_C1 10.0 1 2 51 39.6
deep_dehy_C1 10.0 1 51 2 99.7
deep_dehy_C1 10.0 2 1 51 40.7
C1_H_act 10.0 1 2 47 94.4
C1_H_act 10.0 1 4 51 40.0
C1_H_act 10.0 1 51 4 100.1
C1_H_act 10.0 2 1 51 87.3
C1_H_act 10.0 2 4 51 87.8
C1_H_act 10.0 2 47 46 117.4
C1_H_act 10.0 2 47 52 103.7
C1_H_act 10.0 2 47 53 103.5
C1_H_act 10.0 4 1 51 39.9
C1_H_act 10.0 4 2 47 98.9
C1_H_act 10.0 46 47 52 111.0
C1_H_act 10.0 46 47 53 111.8
C1_H_act 10.0 46 48 54 111.5
C1_H_act 10.0 46 48 55 110.2
C1_H_act 10.0 46 48 56 111.3
C1_H_act 10.0 47 46 48 110.3
C1_H_act 10.0 47 46 49 110.8
C1_H_act 10.0 47 46 50 110.3
C1_H_act 10.0 48 46 49 109.3
C1_H_act 10.0 48 46 50 109.2
C1_H_act 10.0 49 46 50 106.7
C1_H_act 10.0 52 47 53 108.7
C1_H_act 10.0 54 48 55 108.0
C1_H_act 10.0 54 48 56 108.0
C1_H_act 10.0 55 48 56 107.7
C2_H_act 10.0 2 4 49 38.1
C2_H_act 10.0 2 5 46 103.9
C2_H_act 10.0 2 5 49 37.6
C2_H_act 10.0 2 49 4 104.6
C2_H_act 10.0 2 49 5 103.1
C2_H_act 10.0 4 2 49 37.3
C2_H_act 10.0 4 5 46 106.4
C2_H_act 10.0 4 5 49 36.6
C2_H_act 10.0 4 49 5 104.4
C2_H_act 10.0 5 2 49 39.3
C2_H_act 10.0 5 4 49 39.1
C2_H_act 10.0 5 46 47 112.1
C2_H_act 10.0 5 46 48 111.9
C2_H_act 10.0 5 46 50 99.3
C2_H_act 10.0 46 5 49 83.8
C2_H_act 10.0 46 47 51 112.3
C2_H_act 10.0 46 47 52 112.9
C2_H_act 10.0 46 47 53 108.1
C2_H_act 10.0 46 48 54 112.4
C2_H_act 10.0 46 48 55 112.7
C2_H_act 10.0 46 48 56 107.9
C2_H_act 10.0 47 46 48 112.5
C2_H_act 10.0 47 46 50 110.0
C2_H_act 10.0 48 46 50 110.3
C2_H_act 10.0 51 47 52 108.5
C2_H_act 10.0 51 47 53 107.3
C2_H_act 10.0 52 47 53 107.5
C2_H_act 10.0 54 48 55 108.7
C2_H_act 10.0 54 48 56 107.3
C2_H_act 10.0 55 48 56 107.5
1_propylidene 10.0 1 2 47 131.8
1_propylidene 10.0 1 4 51 40.8
1_propylidene 10.0 1 51 4 98.9
1_propylidene 10.0 2 1 51 89.6
1_propylidene 10.0 2 1 52 138.0
1_propylidene 10.0 2 3 47 49.2
1_propylidene 10.0 2 4 51 89.5
1_propylidene 10.0 2 47 3 80.7
1_propylidene 10.0 2 47 46 121.9
1_propylidene 10.0 2 47 53 110.0
1_propylidene 10.0 3 2 47 50.1
1_propylidene 10.0 3 47 46 119.8
1_propylidene 10.0 3 47 53 109.0
1_propylidene 10.0 4 1 51 40.2
1_propylidene 10.0 4 1 52 141.3
1_propylidene 10.0 4 2 47 112.8
1_propylidene 10.0 46 47 53 111.7
1_propylidene 10.0 46 48 54 111.6
1_propylidene 10.0 46 48 55 109.9
1_propylidene 10.0 46 48 56 111.4
1_propylidene 10.0 47 46 48 113.5
1_propylidene 10.0 47 46 49 109.7
1_propylidene 10.0 47 46 50 108.7
1_propylidene 10.0 48 46 49 110.0
1_propylidene 10.0 48 46 50 109.6
1_propylidene 10.0 49 46 50 105.0
1_propylidene 10.0 51 1 52 101.1
1_propylidene 10.0 54 48 55 107.9
1_propylidene 10.0 54 48 56 108.3
1_propylidene 10.0 55 48 56 107.6
propene_2H 10.0 1 2 47 106.1
propene_2H 10.0 1 2 51 38.3
propene_2H 10.0 1 51 2 100.9
propene_2H 10.0 2 1 51 40.8
propene_2H 10.0 2 5 46 74.7
propene_2H 10.0 2 5 49 145.4
propene_2H 10.0 2 47 46 108.9
propene_2H 10.0 2 47 52 102.9
propene_2H 10.0 2 47 53 104.8
propene_2H 10.0 5 2 47 73.0
propene_2H 10.0 5 2 51 143.3
propene_2H 10.0 5 46 47 103.4
propene_2H 10.0 5 46 48 113.6
propene_2H 10.0 5 46 50 99.1
propene_2H 10.0 5 49 7 102.1
propene_2H 10.0 5 49 8 100.9
propene_2H 10.0 5 7 49 39.8
propene_2H 10.0 5 8 49 40.6
propene_2H 10.0 46 5 49 88.0
propene_2H 10.0 46 47 52 113.9
propene_2H 10.0 46 47 53 113.5
propene_2H 10.0 46 48 54 112.3
propene_2H 10.0 46 48 55 112.3
propene_2H 10.0 46 48 56 108.1
propene_2H 10.0 47 2 51 85.6
propene_2H 10.0 47 46 48 115.6
propene_2H 10.0 47 46 50 112.0
propene_2H 10.0 48 46 50 111.6
propene_2H 10.0 52 47 53 111.9
propene_2H 10.0 54 48 55 108.8
propene_2H 10.0 54 48 56 107.7
propene_2H 10.0 55 48 56 107.4
propene_2H 10.0 7 5 46 108.7
propene_2H 10.0 7 5 49 38.1
propene_2H 10.0 7 49 8 104.8
propene_2H 10.0 7 8 49 37.8
propene_2H 10.0 8 5 46 110.8
propene_2H 10.0 8 5 49 38.5
propene_2H 10.0 8 7 49 37.4
2_propylidene 10.0 2 4 49 40.5
2_propylidene 10.0 2 5 46 110.6
2_propylidene 10.0 2 5 49 39.9
2_propylidene 10.0 2 49 4 99.5
2_propylidene 10.0 2 49 5 99.4
2_propylidene 10.0 4 2 49 40.0
2_propylidene 10.0 4 5 46 133.3
2_propylidene 10.0 4 5 49 38.6
2_propylidene 10.0 4 49 5 101.7
2_propylidene 10.0 5 2 49 40.7
2_propylidene 10.0 5 4 49 39.7
2_propylidene 10.0 5 46 47 118.9
2_propylidene 10.0 5 46 48 115.4
2_propylidene 10.0 5 46 6 79.3
2_propylidene 10.0 5 6 46 50.0
2_propylidene 10.0 5 6 50 96.2
2_propylidene 10.0 46 5 49 101.6
2_propylidene 10.0 46 47 51 109.7
2_propylidene 10.0 46 47 52 115.0
2_propylidene 10.0 46 47 53 109.2
2_propylidene 10.0 46 48 54 109.0
2_propylidene 10.0 46 48 55 114.4
2_propylidene 10.0 46 48 56 109.6
2_propylidene 10.0 46 6 50 83.4
2_propylidene 10.0 47 46 48 108.5
2_propylidene 10.0 6 5 46 50.7
2_propylidene 10.0 6 5 49 143.5
2_propylidene 10.0 6 46 47 115.2
2_propylidene 10.0 6 46 48 117.5
2_propylidene 10.0 6 50 9 109.2
2_propylidene 10.0 6 9 50 36.8
2_propylidene 10.0 51 47 52 107.6
2_propylidene 10.0 51 47 53 107.7
2_propylidene 10.0 52 47 53 107.4
2_propylidene 10.0 54 48 55 108.1
2_propylidene 10.0 54 48 56 107.3
2_propylidene 10.0 55 48 56 108.1
2_propylidene 10.0 9 6 46 117.2
2_propylidene 10.0 9 6 50 34.0
methylidyne_ethylidy 10.0 1 2 47 128.8
methylidyne_ethylidy 10.0 1 4 52 38.0
methylidyne_ethylidy 10.0 1 52 4 105.9
methylidyne_ethylidy 10.0 2 1 50 148.2
methylidyne_ethylidy 10.0 2 1 51 44.4
methylidyne_ethylidy 10.0 2 1 52 76.8
methylidyne_ethylidy 10.0 2 3 47 45.1
methylidyne_ethylidy 10.0 2 4 52 77.5
methylidyne_ethylidy 10.0 2 5 46 140.8
methylidyne_ethylidy 10.0 2 5 47 44.3
methylidyne_ethylidy 10.0 2 47 3 89.1
methylidyne_ethylidy 10.0 2 47 5 89.8
methylidyne_ethylidy 10.0 2 47 53 127.4
methylidyne_ethylidy 10.0 3 2 47 45.8
methylidyne_ethylidy 10.0 3 5 46 92.2
methylidyne_ethylidy 10.0 3 5 47 44.9
methylidyne_ethylidy 10.0 3 47 5 89.3
methylidyne_ethylidy 10.0 3 47 53 125.8
methylidyne_ethylidy 10.0 3 6 46 91.5
methylidyne_ethylidy 10.0 4 1 50 120.8
methylidyne_ethylidy 10.0 4 1 51 94.9
methylidyne_ethylidy 10.0 4 1 52 36.1
methylidyne_ethylidy 10.0 4 2 47 91.7
methylidyne_ethylidy 10.0 4 5 46 140.3
methylidyne_ethylidy 10.0 4 5 47 91.0
methylidyne_ethylidy 10.0 4 7 49 83.2
methylidyne_ethylidy 10.0 5 2 47 45.9
methylidyne_ethylidy 10.0 5 3 47 45.8
methylidyne_ethylidy 10.0 5 4 52 118.1
methylidyne_ethylidy 10.0 5 46 48 125.7
methylidyne_ethylidy 10.0 5 46 6 87.2
methylidyne_ethylidy 10.0 5 46 8 87.7
methylidyne_ethylidy 10.0 5 47 53 123.8
methylidyne_ethylidy 10.0 5 6 46 47.2
methylidyne_ethylidy 10.0 5 7 49 84.8
methylidyne_ethylidy 10.0 5 8 46 47.1
methylidyne_ethylidy 10.0 46 5 47 96.7
methylidyne_ethylidy 10.0 46 48 54 111.0
methylidyne_ethylidy 10.0 46 48 55 110.3
methylidyne_ethylidy 10.0 46 48 56 110.0
methylidyne_ethylidy 10.0 50 1 51 107.7
methylidyne_ethylidy 10.0 50 1 52 89.6
methylidyne_ethylidy 10.0 6 3 47 93.0
methylidyne_ethylidy 10.0 6 5 46 45.6
methylidyne_ethylidy 10.0 6 5 47 95.1
methylidyne_ethylidy 10.0 6 46 48 127.7
methylidyne_ethylidy 10.0 6 46 8 86.8
methylidyne_ethylidy 10.0 6 8 46 46.7
methylidyne_ethylidy 10.0 51 1 52 88.4
methylidyne_ethylidy 10.0 54 48 55 108.5
methylidyne_ethylidy 10.0 54 48 56 108.3
methylidyne_ethylidy 10.0 55 48 56 108.6
methylidyne_ethylidy 10.0 7 4 52 136.5
methylidyne_ethylidy 10.0 7 5 46 92.5
methylidyne_ethylidy 10.0 7 5 47 138.2
methylidyne_ethylidy 10.0 7 8 46 92.4
methylidyne_ethylidy 10.0 8 5 46 45.2
methylidyne_ethylidy 10.0 8 5 47 141.8
methylidyne_ethylidy 10.0 8 46 48 128.1
methylidyne_ethylidy 10.0 8 6 46 46.4
methylidyne_ethylidy 10.0 8 7 49 96.2
Propane_opt 20.0 1 2 3 11 299.9841200173571
Propane_opt 20.0 1 2 3 9 59.75521109058941
Propane_opt 20.0 1 2 3 10 179.8741056525121
Propane_opt 20.0 3 2 1 4 300.1650945419995
Propane_opt 20.0 3 2 1 5 180.0481165629269
Propane_opt 20.0 3 2 1 6 59.93624523601942
Propane_opt 20.0 4 1 2 7 62.3133529813744
Propane_opt 20.0 4 1 2 8 177.9635118138036
Propane_opt 20.0 5 1 2 7 302.1963750023018
Propane_opt 20.0 5 1 2 8 57.84653383473108
Propane_opt 20.0 6 1 2 7 182.0845036753943
Propane_opt 20.0 6 1 2 8 297.7346625078235
Propane_opt 20.0 7 2 3 11 177.8389296479461
Propane_opt 20.0 7 2 3 9 297.6100207211784
Propane_opt 20.0 7 2 3 10 57.72891528310112
Propane_opt 20.0 8 2 3 11 62.18419957873584
Propane_opt 20.0 8 2 3 9 181.9552906519681
Propane_opt 20.0 8 2 3 10 302.0741852138908
Propene_opt 20.0 1 2 3 7 179.987566220251
Propene_opt 20.0 1 2 3 8 300.1290517003532
Propene_opt 20.0 1 2 3 9 59.84403335994174
Propene_opt 20.0 3 2 1 4 359.9986148210355
Propene_opt 20.0 3 2 1 5 179.998616756132
Propene_opt 20.0 4 1 2 6 179.9999323063762
Propene_opt 20.0 5 1 2 6 359.9999342414727
Propene_opt 20.0 6 2 3 7 359.9862701607809
Propene_opt 20.0 6 2 3 8 120.1277556408831
Propene_opt 20.0 6 2 3 9 239.8427373004716
Pt111_propene 20.0 5 46 47 50 244.4636423483676
Pt111_propene 20.0 5 46 47 6 0.723122526459659
Pt111_propene 20.0 5 46 47 51 115.4783501109005
Pt111_propene 20.0 5 46 48 52 68.07737327476927
Pt111_propene 20.0 5 46 48 53 186.8189898022155
Pt111_propene 20.0 5 46 48 54 305.6299449142473
Pt111_propene 20.0 5 6 47 46 359.4264998994953
Pt111_propene 20.0 5 6 47 50 121.3707317515798
Pt111_propene 20.0 5 6 47 51 238.1735751378397
Pt111_propene 20.0 46 5 6 47 0.3954252365247706
Pt111_propene 20.0 47 46 48 52 307.863005966208
Pt111_propene 20.0 47 46 48 53 66.60462249365422
Pt111_propene 20.0 47 46 48 54 185.4155776056861
Pt111_propene 20.0 48 46 47 50 9.123675343130792
Pt111_propene 20.0 48 46 47 51 240.1383831056636
Pt111_propene 20.0 49 46 47 50 138.2710326575859
Pt111_propene 20.0 49 46 47 51 9.285740420118804
Pt111_propene 20.0 49 46 48 52 178.7193536497696
Pt111_propene 20.0 49 46 48 53 297.4609701772157
Pt111_propene 20.0 49 46 48 54 56.27192528924762
Pt111_propene 20.0 6 5 46 47 359.4548085338268
Pt111_propene 20.0 6 5 46 48 232.8776632598587
Pt111_propene 20.0 6 5 46 49 114.6906399835761
Pt111_propene 20.0 6 47 46 48 125.3831555212228
Pt111_propene 20.0 6 47 46 49 254.5305128356779
Pt111_propane 20.0 47 46 48 54 59.48463457977753
Pt111_propane 20.0 47 46 48 55 179.6985408019397
Pt111_propane 20.0 47 46 48 56 299.894400492786
Pt111_propane 20.0 48 46 47 51 300.4719968170015
Pt111_propane 20.0 48 46 47 52 180.2650098528549
Pt111_propane 20.0 48 46 47 53 60.04904545651625
Pt111_propane 20.0 49 46 47 51 62.39880299312924
Pt111_propane 20.0 49 46 47 52 302.1918160289827
Pt111_propane 20.0 49 46 47 53 181.975851632644
Pt111_propane 20.0 49 46 48 54 297.5553797586589
Pt111_propane 20.0 49 46 48 55 57.76928598082115
Pt111_propane 20.0 49 46 48 56 177.9651456716675
Pt111_propane 20.0 50 46 47 51 177.7900483580228
Pt111_propane 20.0 50 46 47 52 57.58306139387624
Pt111_propane 20.0 50 46 47 53 297.3670969975376
Pt111_propane 20.0 50 46 48 54 182.172448407944
Pt111_propane 20.0 50 46 48 55 302.3863546301062
Pt111_propane 20.0 50 46 48 56 62.58221432095252
propyne 20.0 2 3 5 46 301.5364304455926
propyne 20.0 2 3 47 46 69.63088798232923
propyne 20.0 2 3 47 53 236.5911875901303
propyne 20.0 2 5 3 47 56.16375550888456
propyne 20.0 2 5 46 47 295.7403099080513
propyne 20.0 2 5 46 48 130.0728233103051
propyne 20.0 2 46 5 3 67.48776492098013
propyne 20.0 2 46 47 3 283.7776540098398
propyne 20.0 2 46 47 53 117.0251398668133
propyne 20.0 2 46 48 54 60.2852251652885
propyne 20.0 2 46 48 55 179.2272396688907
propyne 20.0 2 46 48 56 297.485301966119
propyne 20.0 2 47 3 5 293.7357352799073
propyne 20.0 2 47 46 5 71.59840548326606
propyne 20.0 2 47 46 48 237.1939941889763
propyne 20.0 3 2 5 46 85.86403333916772
propyne 20.0 3 2 46 5 289.4921392891071
propyne 20.0 3 2 46 47 43.81122882930843
propyne 20.0 3 2 46 48 162.7130878342106
propyne 20.0 3 2 47 46 244.5631645876032
propyne 20.0 3 2 47 53 124.5224354376157
propyne 20.0 3 5 2 46 274.1359666608323
propyne 20.0 3 5 2 47 310.2689891707786
propyne 20.0 3 5 46 47 3.228074829031423
propyne 20.0 3 5 46 48 197.5605882312852
propyne 20.0 3 47 2 5 70.1751428749689
propyne 20.0 3 47 2 46 115.4368354123968
propyne 20.0 3 47 46 5 355.3760594931059
propyne 20.0 3 47 46 48 160.9716481988162
propyne 20.0 5 2 3 47 272.8234764870068
propyne 20.0 5 2 46 47 114.3190895402014
propyne 20.0 5 2 46 48 233.2209485451035
propyne 20.0 5 2 47 46 314.7383074625721
propyne 20.0 5 2 47 53 194.6975783125846
propyne 20.0 5 3 2 46 51.27589485119401
propyne 20.0 5 3 2 47 87.1765235129932
propyne 20.0 5 3 47 46 3.366623262236553
propyne 20.0 5 3 47 53 170.3269228700377
propyne 20.0 5 46 2 47 245.6809104597986
propyne 20.0 5 46 47 53 188.6235453500794
propyne 20.0 5 46 48 54 313.8295215260612
propyne 20.0 5 46 48 55 72.77153602966334
propyne 20.0 5 46 48 56 191.0295983268917
propyne 20.0 46 2 3 47 324.0993713382008
propyne 20.0 46 2 47 53 239.9592708500126
propyne 20.0 46 5 2 47 36.13302250994629
propyne 20.0 46 5 3 47 357.7001859544771
propyne 20.0 47 2 46 48 118.9018590049021
propyne 20.0 47 46 48 54 150.4518075743564
propyne 20.0 47 46 48 55 269.3938220779586
propyne 20.0 47 46 48 56 27.65188437518695
propyne 20.0 48 46 47 53 354.2191340557897
2_propenyl 20.0 2 3 5 46 277.1821982594935
2_propenyl 20.0 2 3 46 5 70.19355225915095
2_propenyl 20.0 2 3 46 47 327.3212402355302
2_propenyl 20.0 2 3 46 48 189.8738574043664
2_propenyl 20.0 2 5 3 46 82.8178017405065
2_propenyl 20.0 2 5 46 3 288.5704605948573
2_propenyl 20.0 2 5 46 47 32.8194774382983
2_propenyl 20.0 2 5 46 48 167.5390834116978
2_propenyl 20.0 2 47 46 3 42.10500934075854
2_propenyl 20.0 2 47 46 5 318.08538127632
2_propenyl 20.0 2 47 46 48 181.7269243091611
2_propenyl 20.0 3 2 5 46 55.01827501925705
2_propenyl 20.0 3 2 47 46 329.3655334022546
2_propenyl 20.0 3 2 47 52 88.47941303315326
2_propenyl 20.0 3 2 47 53 209.9389620664929
2_propenyl 20.0 3 5 2 47 281.800828552628
2_propenyl 20.0 3 5 46 47 104.249016843441
2_propenyl 20.0 3 5 46 48 238.9686228168405
2_propenyl 20.0 3 46 47 52 286.6681131794114
2_propenyl 20.0 3 46 47 53 157.9270463605921
2_propenyl 20.0 3 46 48 54 188.4285396349243
2_propenyl 20.0 3 46 48 55 310.0259355052367
2_propenyl 20.0 3 46 48 56 71.59708211691856
2_propenyl 20.0 5 2 3 46 303.5696116080197
2_propenyl 20.0 5 2 47 46 31.39179171820625
2_propenyl 20.0 5 2 47 52 150.5056713491049
2_propenyl 20.0 5 2 47 53 271.9652203824446
2_propenyl 20.0 5 3 2 47 79.48435006472599
2_propenyl 20.0 5 3 46 47 257.1276879763793
2_propenyl 20.0 5 3 46 48 119.6803051452154
2_propenyl 20.0 5 46 47 52 202.6484851149728
2_propenyl 20.0 5 46 47 53 73.90741829615354
2_propenyl 20.0 5 46 48 54 285.8961837671288
2_propenyl 20.0 5 46 48 55 47.49357963744117
2_propenyl 20.0 5 46 48 56 169.064726249123
2_propenyl 20.0 46 3 2 47 23.05396167274566
2_propenyl 20.0 46 5 2 47 336.819103571885
2_propenyl 20.0 47 46 48 54 55.35930135122542
2_propenyl 20.0 47 46 48 55 176.9566972215378
2_propenyl 20.0 47 46 48 56 298.5278438332197
2_propenyl 20.0 48 46 47 52 66.29002814781398
2_propenyl 20.0 48 46 47 53 297.5489613289947
deep_dehy_C1 20.0 2 3 5 46 279.0238533538305
deep_dehy_C1 20.0 2 3 47 46 107.8238804277499
deep_dehy_C1 20.0 2 3 47 53 248.9252938965108
deep_dehy_C1 20.0 2 5 3 47 56.59215095217878
deep_dehy_C1 20.0 2 5 46 47 329.4623690295663
deep_dehy_C1 20.0 2 5 46 48 94.15718525401162
deep_dehy_C1 20.0 2 5 46 50 215.9908007128751
deep_dehy_C1 20.0 2 47 3 5 289.0593040080182
deep_dehy_C1 20.0 2 47 46 5 42.61657241691626
deep_dehy_C1 20.0 2 47 46 48 278.3478764655978
deep_dehy_C1 20.0 2 47 46 50 147.709699960129
deep_dehy_C1 20.0 3 2 5 46 77.54837279544883
deep_dehy_C1 20.0 3 2 47 46 251.3222372658861
deep_dehy_C1 20.0 3 2 47 53 115.4811641640015
deep_dehy_C1 20.0 3 5 2 47 305.6436855048574
deep_dehy_C1 20.0 3 5 46 47 31.2351771632645
deep_dehy_C1 20.0 3 5 46 48 155.9299933877098
deep_dehy_C1 20.0 3 5 46 50 277.7636088465733
deep_dehy_C1 20.0 3 47 2 5 73.49350644803111
deep_dehy_C1 20.0 3 47 46 5 314.3225936501896
deep_dehy_C1 20.0 3 47 46 48 190.0538976988711
deep_dehy_C1 20.0 3 47 46 50 59.41572119340227
deep_dehy_C1 20.0 5 2 3 47 279.2212148478198
deep_dehy_C1 20.0 5 2 47 46 324.8157437139172
deep_dehy_C1 20.0 5 2 47 53 188.9746706120326
deep_dehy_C1 20.0 5 3 2 47 80.77878515218022
deep_dehy_C1 20.0 5 3 47 46 36.88318443576816
deep_dehy_C1 20.0 5 3 47 53 177.984597904529
deep_dehy_C1 20.0 5 46 47 53 174.6731659061426
deep_dehy_C1 20.0 5 46 48 54 300.1126035884656
deep_dehy_C1 20.0 5 46 48 55 62.37786841049725
deep_dehy_C1 20.0 5 46 48 56 180.4738055545625
deep_dehy_C1 20.0 46 5 2 47 23.19205830030628
deep_dehy_C1 20.0 46 5 3 47 335.6160043060093
deep_dehy_C1 20.0 47 46 48 54 51.52144110385782
deep_dehy_C1 20.0 47 46 48 55 173.7867059258895
deep_dehy_C1 20.0 47 46 48 56 291.8826430699548
deep_dehy_C1 20.0 48 46 47 53 50.40446995482414
deep_dehy_C1 20.0 50 46 47 53 279.7662934493553
deep_dehy_C1 20.0 50 46 48 54 182.6665062812884
deep_dehy_C1 20.0 50 46 48 55 304.9317711033201
deep_dehy_C1 20.0 50 46 48 56 63.02770824738538
C1_H_act 20.0 1 2 4 51 329.7145375318908
C1_H_act 20.0 1 2 47 46 122.2969991522645
C1_H_act 20.0 1 2 47 52 245.1493534181095
C1_H_act 20.0 1 2 47 53 358.6041514950721
C1_H_act 20.0 1 4 2 47 90.09595028281721
C1_H_act 20.0 1 51 4 2 42.6695588121668
C1_H_act 20.0 2 1 4 51 128.435440603012
C1_H_act 20.0 2 1 51 4 317.5327515073406
C1_H_act 20.0 2 4 1 51 231.564559396988
C1_H_act 20.0 2 47 46 48 180.6991148940543
C1_H_act 20.0 2 47 46 49 301.9502178867396
C1_H_act 20.0 2 47 46 50 59.94873615696343
C1_H_act 20.0 4 1 2 47 262.2373886165449
C1_H_act 20.0 4 2 1 51 30.18766872325536
C1_H_act 20.0 4 2 47 46 61.25406925489659
C1_H_act 20.0 4 2 47 52 184.1064235207416
C1_H_act 20.0 4 2 47 53 297.5612215977041
C1_H_act 20.0 47 2 1 51 292.4250573398003
C1_H_act 20.0 47 2 4 51 59.81048781470796
C1_H_act 20.0 47 46 48 54 65.26355690317227
C1_H_act 20.0 47 46 48 55 185.1544046196447
C1_H_act 20.0 47 46 48 56 304.5853167019532
C1_H_act 20.0 48 46 47 52 61.66629346188938
C1_H_act 20.0 48 46 47 53 300.0541947469169
C1_H_act 20.0 49 46 47 52 182.9173964545746
C1_H_act 20.0 49 46 47 53 61.30529773960217
C1_H_act 20.0 49 46 48 54 303.1179163268727
C1_H_act 20.0 49 46 48 55 63.00876404334508
C1_H_act 20.0 49 46 48 56 182.4396761256536
C1_H_act 20.0 50 46 47 52 300.9159147247985
C1_H_act 20.0 50 46 47 53 179.303816009826
C1_H_act 20.0 50 46 48 54 186.686856527804
C1_H_act 20.0 50 46 48 55 306.5777042442764
C1_H_act 20.0 50 46 48 56 66.00861632658498
C2_H_act 20.0 2 4 5 46 96.53900449244001
C2_H_act 20.0 2 4 5 49 42.36272807840439
C2_H_act 20.0 2 4 49 5 252.0381723818512
C2_H_act 20.0 2 5 4 49 317.6372719215956
C2_H_act 20.0 2 5 46 47 353.0732979431016
C2_H_act 20.0 2 5 46 48 120.5520795259163
C2_H_act 20.0 2 5 46 50 236.9444698987014
C2_H_act 20.0 2 5 49 4 109.1170758406487
C2_H_act 20.0 2 49 4 5 107.9618276181488
C2_H_act 20.0 2 49 5 4 250.8829241593513
C2_H_act 20.0 2 49 5 46 122.3582373712928
C2_H_act 20.0 4 2 5 46 258.999820930548
C2_H_act 20.0 4 2 5 49 318.8839851357636
C2_H_act 20.0 4 2 49 5 108.9270311782129
C2_H_act 20.0 4 5 2 49 41.11601486423638
C2_H_act 20.0 4 5 46 47 291.9327394680632
C2_H_act 20.0 4 5 46 48 59.41152105087784
C2_H_act 20.0 4 5 46 50 175.8039114236629
C2_H_act 20.0 4 49 2 5 251.0729688217871
C2_H_act 20.0 4 49 5 46 231.4753132119416
C2_H_act 20.0 5 2 4 49 43.47784702920981
C2_H_act 20.0 5 4 2 49 316.5221529707902
C2_H_act 20.0 5 46 47 51 70.38870184121262
C2_H_act 20.0 5 46 47 52 307.3693453082138
C2_H_act 20.0 5 46 47 53 188.582461270815
C2_H_act 20.0 5 46 48 54 294.2429615060095
C2_H_act 20.0 5 46 48 55 57.52517406854552
C2_H_act 20.0 5 46 48 56 176.0833813437013
C2_H_act 20.0 46 5 2 49 300.1158357947844
C2_H_act 20.0 46 5 4 49 54.17627641403564
C2_H_act 20.0 47 46 5 49 320.9968126432925
C2_H_act 20.0 47 46 48 54 61.48673372989419
C2_H_act 20.0 47 46 48 55 184.7689462924301
C2_H_act 20.0 47 46 48 56 303.3271535675859
C2_H_act 20.0 48 46 5 49 88.47559422610718
C2_H_act 20.0 48 46 47 51 303.2178683610643
C2_H_act 20.0 48 46 47 52 180.1985118280655
C2_H_act 20.0 48 46 47 53 61.41162779066669
C2_H_act 20.0 49 5 46 50 204.8679845988923
C2_H_act 20.0 50 46 47 51 179.8421247836747
C2_H_act 20.0 50 46 47 52 56.82276825067588
C2_H_act 20.0 50 46 47 53 298.0358842132771
C2_H_act 20.0 50 46 48 54 184.7082935946605
C2_H_act 20.0 50 46 48 55 307.9905061571965
C2_H_act 20.0 50 46 48 56 66.54871343235229
1_propylidene 20.0 1 2 3 47 171.1474546562184
1_propylidene 20.0 1 2 4 51 330.9041947836602
1_propylidene 20.0 1 2 47 3 180.3922738770457
1_propylidene 20.0 1 2 47 46 61.00846165269489
1_propylidene 20.0 1 2 47 53 287.347450855684
1_propylidene 20.0 1 4 2 47 126.30524721042
1_propylidene 20.0 1 51 4 2 39.7831246117937
1_propylidene 20.0 2 1 4 51 131.9697655633325
1_propylidene 20.0 2 1 51 4 319.871446327848
1_propylidene 20.0 2 3 47 46 121.5694753709164
1_propylidene 20.0 2 3 47 53 251.9485192943862
1_propylidene 20.0 2 4 1 51 228.0302344366675
1_propylidene 20.0 2 4 1 52 229.2918157301145
1_propylidene 20.0 2 47 46 48 232.9872932642146
1_propylidene 20.0 2 47 46 49 356.4847937524258
1_propylidene 20.0 2 47 46 50 110.7339857197723
1_propylidene 20.0 3 2 1 51 122.4882463420268
1_propylidene 20.0 3 2 1 52 228.7393603484563
1_propylidene 20.0 3 2 4 51 153.0864984070659
1_propylidene 20.0 3 2 47 46 240.6161877756492
1_propylidene 20.0 3 2 47 53 106.9551769786383
1_propylidene 20.0 3 47 2 4 110.2628600606917
1_propylidene 20.0 3 47 46 48 135.1528119493436
1_propylidene 20.0 3 47 46 49 258.6503124375548
1_propylidene 20.0 3 47 46 50 12.89950440490123
1_propylidene 20.0 4 1 2 47 264.6745879439825
1_propylidene 20.0 4 2 1 51 28.70466009965427
1_propylidene 20.0 4 2 1 52 134.9557741060838
1_propylidene 20.0 4 2 3 47 263.855270434444
1_propylidene 20.0 4 2 47 46 350.8790478363409
1_propylidene 20.0 4 2 47 53 217.21803703933
1_propylidene 20.0 4 51 1 52 180.8036769639322
1_propylidene 20.0 47 2 1 51 293.3792480436367
1_propylidene 20.0 47 2 1 52 39.6303620500663
1_propylidene 20.0 47 2 4 51 97.20944199408019
1_propylidene 20.0 47 46 48 54 63.10236084254839
1_propylidene 20.0 47 46 48 55 182.7347499806334
1_propylidene 20.0 47 46 48 56 301.9148147207127
1_propylidene 20.0 48 46 47 53 5.963932178971562
1_propylidene 20.0 49 46 47 53 129.4614326671828
1_propylidene 20.0 49 46 48 54 299.8111824299727
1_propylidene 20.0 49 46 48 55 59.44357156805776
1_propylidene 20.0 49 46 48 56 178.623636308137
1_propylidene 20.0 50 46 47 53 243.7106246345292
1_propylidene 20.0 50 46 48 54 184.819499522115
1_propylidene 20.0 50 46 48 55 304.4518886602
1_propylidene 20.0 50 46 48 56 63.63195340027929
1_propylidene 20.0 51 4 1 52 1.261581293446934
propene_2H 20.0 1 2 5 46 259.5690731552676
propene_2H 20.0 1 2 5 49 322.2546724824478
propene_2H 20.0 1 2 47 46 119.0506377351527
propene_2H 20.0 1 2 47 52 240.2067958119394
propene_2H 20.0 1 2 47 53 357.2998111314702
propene_2H 20.0 1 51 2 5 290.5084003814088
propene_2H 20.0 1 51 2 47 236.9662364983152
propene_2H 20.0 2 5 46 47 1.884346508133531
propene_2H 20.0 2 5 46 48 127.9470233397621
propene_2H 20.0 2 5 46 50 246.490923672921
propene_2H 20.0 2 5 49 7 65.24406220593714
propene_2H 20.0 2 5 49 8 173.0835626646725
propene_2H 20.0 2 5 7 49 216.5874365471282
propene_2H 20.0 2 5 8 49 224.2277493013634
propene_2H 20.0 2 47 46 5 357.5690857556691
propene_2H 20.0 2 47 46 48 232.7976615303822
propene_2H 20.0 2 47 46 50 103.3609220666266
propene_2H 20.0 5 2 1 51 139.7515552027748
propene_2H 20.0 5 2 47 46 1.985414681243804
propene_2H 20.0 5 2 47 52 123.1415727580304
propene_2H 20.0 5 2 47 53 240.2345880775613
propene_2H 20.0 5 46 47 52 243.4353067254921
propene_2H 20.0 5 46 47 53 113.9001405650748
propene_2H 20.0 5 46 48 54 295.0647910983587
propene_2H 20.0 5 46 48 55 58.01885326466883
propene_2H 20.0 5 46 48 56 176.3979642813503
propene_2H 20.0 5 49 7 8 104.8405721247429
propene_2H 20.0 5 49 8 7 254.2772152966231
propene_2H 20.0 5 7 49 8 255.1594278752571
propene_2H 20.0 5 7 8 49 46.02448205524403
propene_2H 20.0 5 8 49 7 105.7227847033769
propene_2H 20.0 5 8 7 49 313.9755179447559
propene_2H 20.0 46 5 2 47 358.6485092319657
propene_2H 20.0 46 5 2 51 301.652299244096
propene_2H 20.0 46 5 7 49 299.3152296919836
propene_2H 20.0 46 5 8 49 57.54078774933725
propene_2H 20.0 46 47 2 51 151.8005955062821
propene_2H 20.0 47 2 1 51 60.44322575788131
propene_2H 20.0 47 2 5 49 61.33410855914586
propene_2H 20.0 47 46 5 49 212.2296167842177
propene_2H 20.0 47 46 48 54 54.36423577675463
propene_2H 20.0 47 46 48 55 177.3182979430647
propene_2H 20.0 47 46 48 56 295.6974089597462
propene_2H 20.0 48 46 5 49 338.2922936158463
propene_2H 20.0 48 46 47 52 118.6638825002053
propene_2H 20.0 48 46 47 53 349.1287163397879
propene_2H 20.0 49 5 2 51 4.337898571276082
propene_2H 20.0 49 5 46 50 96.83619394900514
propene_2H 20.0 50 46 47 52 349.2271430364497
propene_2H 20.0 50 46 47 53 219.6919768760322
propene_2H 20.0 50 46 48 54 183.9921626713678
propene_2H 20.0 50 46 48 55 306.9462248376778
propene_2H 20.0 50 46 48 56 65.32533585435932
propene_2H 20.0 51 2 47 52 272.9567535830688
propene_2H 20.0 51 2 47 53 30.04976890259959
propene_2H 20.0 7 5 2 47 101.6888488153804
propene_2H 20.0 7 5 2 51 44.69263882751061
propene_2H 20.0 7 5 46 47 244.8182718968437
propene_2H 20.0 7 5 46 48 10.88094872847235
propene_2H 20.0 7 5 46 50 129.4248490616312
propene_2H 20.0 7 5 49 8 107.8395004587354
propene_2H 20.0 7 5 8 49 317.3303637513271
propene_2H 20.0 7 49 5 46 124.2714871924361
propene_2H 20.0 7 49 5 8 252.1604995412646
propene_2H 20.0 7 8 5 46 100.2104239980102
propene_2H 20.0 7 8 5 49 42.66963624867291
propene_2H 20.0 8 5 2 47 191.5448224378221
propene_2H 20.0 8 5 2 51 134.5486124499524
propene_2H 20.0 8 5 46 47 180.5420888701513
propene_2H 20.0 8 5 46 48 306.6047657017799
propene_2H 20.0 8 5 46 50 65.14866603493873
propene_2H 20.0 8 5 7 49 43.08450862114691
propene_2H 20.0 8 49 5 46 232.1109876511715
propene_2H 20.0 8 7 5 46 256.2307210708367
propene_2H 20.0 8 7 5 49 316.9154913788531
2_propylidene 20.0 2 4 5 46 89.80326352484713
2_propylidene 20.0 2 4 5 49 47.21570407281821
2_propylidene 20.0 2 4 49 5 258.2189176251259
2_propylidene 20.0 2 5 4 49 312.7842959271817
2_propylidene 20.0 2 5 46 47 0.5347168533128944
2_propylidene 20.0 2 5 46 48 132.0757531809658
2_propylidene 20.0 2 5 46 6 247.553637797352
2_propylidene 20.0 2 5 49 4 101.8477103767801
2_propylidene 20.0 2 5 6 46 93.07683739397207
2_propylidene 20.0 2 5 6 50 169.0444751271496
2_propylidene 20.0 2 49 4 5 101.7810823748741
2_propylidene 20.0 2 49 5 4 258.1522896232199
2_propylidene 20.0 2 49 5 46 108.3493768347721
2_propylidene 20.0 2 49 5 6 72.27563902419169
2_propylidene 20.0 4 2 5 46 231.0718372682987
2_propylidene 20.0 4 2 5 49 314.5055181106309
2_propylidene 20.0 4 2 49 5 103.6764464549756
2_propylidene 20.0 4 5 2 49 45.49448188936905
2_propylidene 20.0 4 5 46 47 294.4049666487099
2_propylidene 20.0 4 5 46 48 65.94600297636279
2_propylidene 20.0 4 5 46 6 181.423887592749
2_propylidene 20.0 4 5 6 46 165.406882055922
2_propylidene 20.0 4 5 6 50 241.3745197890996
2_propylidene 20.0 4 49 2 5 256.3235535450244
2_propylidene 20.0 4 49 5 46 210.1970872115522
2_propylidene 20.0 4 49 5 6 174.1233494009718
2_propylidene 20.0 5 2 4 49 46.25887288049357
2_propylidene 20.0 5 4 2 49 313.7411271195064
2_propylidene 20.0 5 46 47 51 79.47405634686471
2_propylidene 20.0 5 46 47 52 318.0162952187991
2_propylidene 20.0 5 46 47 53 197.2371195001012
2_propylidene 20.0 5 46 48 54 276.4960704036889
2_propylidene 20.0 5 46 48 55 37.67716166333039
2_propylidene 20.0 5 46 48 56 159.3193530786714
2_propylidene 20.0 5 46 6 50 256.1515877121824
2_propylidene 20.0 5 46 6 9 252.1125615021907
2_propylidene 20.0 5 6 46 47 242.9752056970648
2_propylidene 20.0 5 6 46 48 113.1354122945901
2_propylidene 20.0 5 6 50 9 137.9834114376262
2_propylidene 20.0 5 6 9 50 309.6553117058087
2_propylidene 20.0 46 5 2 49 276.5663191576677
2_propylidene 20.0 46 5 4 49 42.58755945202891
2_propylidene 20.0 46 5 6 50 75.96763773317757
2_propylidene 20.0 46 6 5 49 48.18848159483673
2_propylidene 20.0 46 6 9 50 7.18178219279489
2_propylidene 20.0 47 46 5 49 319.9263373293617
2_propylidene 20.0 47 46 48 54 52.7710614295591
2_propylidene 20.0 47 46 48 55 173.9521526892007
2_propylidene 20.0 47 46 48 56 295.5943441045416
2_propylidene 20.0 47 46 6 50 139.1267934092473
2_propylidene 20.0 48 46 5 49 91.46737365701465
2_propylidene 20.0 48 46 47 51 304.9841951640885
2_propylidene 20.0 48 46 47 52 183.5264340360229
2_propylidene 20.0 48 46 47 53 62.7472583173251
2_propylidene 20.0 48 46 6 50 9.287000006772541
2_propylidene 20.0 49 5 6 50 124.1561193280143
2_propylidene 20.0 6 5 2 49 220.9092383289379
2_propylidene 20.0 6 5 4 49 238.1209470343034
2_propylidene 20.0 6 5 46 47 112.9810790559609
2_propylidene 20.0 6 5 46 48 244.5221153836138
2_propylidene 20.0 6 46 5 49 206.9452582734008
2_propylidene 20.0 6 46 47 51 170.9094212260357
2_propylidene 20.0 6 46 47 52 49.45166009797014
2_propylidene 20.0 6 46 47 53 288.6724843792723
2_propylidene 20.0 6 46 48 54 185.6482661584898
2_propylidene 20.0 6 46 48 55 306.8293574181313
2_propylidene 20.0 6 46 48 56 68.47154883347234
2_propylidene 20.0 9 50 6 46 186.4275094454554
2_propylidene 20.0 9 6 5 46 101.6524614299441
2_propylidene 20.0 9 6 5 49 149.8409430247809
2_propylidene 20.0 9 6 46 47 135.0877671992556
2_propylidene 20.0 9 6 46 48 5.247973796780829
methylidyne_ethylidy 20.0 1 2 3 47 27.423343248375
methylidyne_ethylidy 20.0 1 2 4 52 323.5135846797954
methylidyne_ethylidy 20.0 1 2 5 46 235.1604553767824
methylidyne_ethylidy 20.0 1 2 5 47 242.2284891224494
methylidyne_ethylidy 20.0 1 2 47 3 183.552094489922
methylidyne_ethylidy 20.0 1 2 47 5 94.29916809033234
methylidyne_ethylidy 20.0 1 2 47 53 320.0156024158416
methylidyne_ethylidy 20.0 1 4 2 47 135.2315930102473
methylidyne_ethylidy 20.0 1 4 5 46 125.3171002597814
methylidyne_ethylidy 20.0 1 4 5 47 23.47853811223008
methylidyne_ethylidy 20.0 1 4 7 49 4.066002712847774
methylidyne_ethylidy 20.0 1 52 4 2 56.73785167973752
methylidyne_ethylidy 20.0 1 52 4 5 102.0948431882993
methylidyne_ethylidy 20.0 1 52 4 7 177.2828677789301
methylidyne_ethylidy 20.0 2 1 4 52 109.4964052684581
methylidyne_ethylidy 20.0 2 1 52 4 302.6130541763276
methylidyne_ethylidy 20.0 2 3 5 46 208.2196778774786
methylidyne_ethylidy 20.0 2 3 5 47 305.5200492968121
methylidyne_ethylidy 20.0 2 3 47 5 89.85573025284143
methylidyne_ethylidy 20.0 2 3 47 53 222.4021164134957
methylidyne_ethylidy 20.0 2 3 6 46 316.3063610019356
methylidyne_ethylidy 20.0 2 4 1 50 216.8710010748244
methylidyne_ethylidy 20.0 2 4 1 51 330.8616140579993
methylidyne_ethylidy 20.0 2 4 1 52 250.5035947315419
methylidyne_ethylidy 20.0 2 4 5 46 135.3557320551722
methylidyne_ethylidy 20.0 2 4 5 47 33.51716990762095
methylidyne_ethylidy 20.0 2 4 7 49 91.23784992493277
methylidyne_ethylidy 20.0 2 5 3 47 54.4799507031879
methylidyne_ethylidy 20.0 2 5 4 52 306.4487973075329
methylidyne_ethylidy 20.0 2 5 46 48 50.43898867712089
methylidyne_ethylidy 20.0 2 5 46 6 274.4197621597162
methylidyne_ethylidy 20.0 2 5 46 8 187.4758732411115
methylidyne_ethylidy 20.0 2 5 47 3 270.8702076052442
methylidyne_ethylidy 20.0 2 5 47 53 136.8438233672357
methylidyne_ethylidy 20.0 2 5 6 46 132.9799261713512
methylidyne_ethylidy 20.0 2 5 7 49 271.4908034455168
methylidyne_ethylidy 20.0 2 5 8 46 142.5360409545522
methylidyne_ethylidy 20.0 2 47 3 5 270.1442697471585
methylidyne_ethylidy 20.0 2 47 3 6 231.2326753546922
methylidyne_ethylidy 20.0 2 47 5 3 89.12979239475585
methylidyne_ethylidy 20.0 2 47 5 4 316.5042120051178
methylidyne_ethylidy 20.0 2 47 5 46 175.5069488609191
methylidyne_ethylidy 20.0 2 47 5 6 129.6981699478084
methylidyne_ethylidy 20.0 2 47 5 7 276.8374783001581
methylidyne_ethylidy 20.0 2 47 5 8 172.6216968725385
methylidyne_ethylidy 20.0 3 2 1 50 12.06764118023312
methylidyne_ethylidy 20.0 3 2 1 51 46.41925500542494
methylidyne_ethylidy 20.0 3 2 1 52 305.0798181204222
methylidyne_ethylidy 20.0 3 2 4 52 136.5415042821966
methylidyne_ethylidy 20.0 3 2 5 46 48.35675063759427
methylidyne_ethylidy 20.0 3 2 5 47 55.42478438326128
methylidyne_ethylidy 20.0 3 2 47 5 270.7470736004104
methylidyne_ethylidy 20.0 3 2 47 53 136.4635079259196
methylidyne_ethylidy 20.0 3 5 2 47 304.5752156167387
methylidyne_ethylidy 20.0 3 5 4 52 303.35640222033
methylidyne_ethylidy 20.0 3 5 46 48 90.32125522659869
methylidyne_ethylidy 20.0 3 5 46 6 314.302028709194
methylidyne_ethylidy 20.0 3 5 46 8 227.3581397905893
methylidyne_ethylidy 20.0 3 5 47 53 225.9736157619915
methylidyne_ethylidy 20.0 3 5 6 46 125.8098113254316
methylidyne_ethylidy 20.0 3 5 7 49 205.7799738600375
methylidyne_ethylidy 20.0 3 5 8 46 58.52500194889804
methylidyne_ethylidy 20.0 3 47 2 4 132.41272848838
methylidyne_ethylidy 20.0 3 47 2 5 89.25292639958963
methylidyne_ethylidy 20.0 3 47 5 4 227.3744196103619
methylidyne_ethylidy 20.0 3 47 5 46 86.37715646616321
methylidyne_ethylidy 20.0 3 47 5 6 40.56837755305251
methylidyne_ethylidy 20.0 3 47 5 7 187.7076859054022
methylidyne_ethylidy 20.0 3 47 5 8 83.4919044777826
methylidyne_ethylidy 20.0 3 6 5 46 234.1901886745684
methylidyne_ethylidy 20.0 3 6 5 47 328.619750260522
methylidyne_ethylidy 20.0 3 6 46 5 44.34640406566528
methylidyne_ethylidy 20.0 3 6 46 48 269.8372097212427
methylidyne_ethylidy 20.0 3 6 46 8 132.2239196095296
methylidyne_ethylidy 20.0 3 6 8 46 300.9916173686812
methylidyne_ethylidy 20.0 4 1 2 47 295.4149256900379
methylidyne_ethylidy 20.0 4 2 1 50 101.719413548292
methylidyne_ethylidy 20.0 4 2 1 51 136.0710273734838
methylidyne_ethylidy 20.0 4 2 1 52 34.73159048848105
methylidyne_ethylidy 20.0 4 2 3 47 301.3006141809193
methylidyne_ethylidy 20.0 4 2 5 46 225.2147791716519
methylidyne_ethylidy 20.0 4 2 5 47 232.2828129173189
methylidyne_ethylidy 20.0 4 2 47 5 43.15980208879036
methylidyne_ethylidy 20.0 4 2 47 53 268.8762364142996
methylidyne_ethylidy 20.0 4 5 2 47 127.7171870826811
methylidyne_ethylidy 20.0 4 5 3 47 57.61772275727449
methylidyne_ethylidy 20.0 4 5 46 48 305.6489991627953
methylidyne_ethylidy 20.0 4 5 46 6 169.6297726453906
methylidyne_ethylidy 20.0 4 5 46 8 82.685883726786
methylidyne_ethylidy 20.0 4 5 47 53 93.34803537235346
methylidyne_ethylidy 20.0 4 5 6 46 226.27853315757
methylidyne_ethylidy 20.0 4 5 7 49 274.9641512244051
methylidyne_ethylidy 20.0 4 5 8 46 226.4097013399233
methylidyne_ethylidy 20.0 4 52 1 50 151.5915311492762
methylidyne_ethylidy 20.0 4 52 1 51 259.3073073064233
methylidyne_ethylidy 20.0 4 7 5 46 151.5662361215697
methylidyne_ethylidy 20.0 4 7 5 47 48.64581580863595
methylidyne_ethylidy 20.0 4 7 8 46 40.63584879767984
methylidyne_ethylidy 20.0 5 2 1 50 91.7431647076984
methylidyne_ethylidy 20.0 5 2 1 51 126.0947785328902
methylidyne_ethylidy 20.0 5 2 1 52 24.75534164788744
methylidyne_ethylidy 20.0 5 2 3 47 304.4449935062848
methylidyne_ethylidy 20.0 5 2 4 52 133.3741975909556
methylidyne_ethylidy 20.0 5 2 47 53 225.7164343255093
methylidyne_ethylidy 20.0 5 3 2 47 55.55500649371513
methylidyne_ethylidy 20.0 5 3 47 53 132.5463861606543
methylidyne_ethylidy 20.0 5 3 6 46 323.4513022488094
methylidyne_ethylidy 20.0 5 4 1 50 226.8809536493752
methylidyne_ethylidy 20.0 5 4 1 51 340.8715666325501
methylidyne_ethylidy 20.0 5 4 1 52 260.5135473060927
methylidyne_ethylidy 20.0 5 4 2 47 325.3709800990871
methylidyne_ethylidy 20.0 5 4 7 49 87.74661792160673
methylidyne_ethylidy 20.0 5 46 48 54 303.874961765998
methylidyne_ethylidy 20.0 5 46 48 55 64.19630432006987
methylidyne_ethylidy 20.0 5 46 48 56 183.9984865546711
methylidyne_ethylidy 20.0 5 46 6 8 272.1224844561356
methylidyne_ethylidy 20.0 5 46 8 6 87.30906752496566
methylidyne_ethylidy 20.0 5 46 8 7 317.6076681142885
methylidyne_ethylidy 20.0 5 47 3 6 321.0884056075337
methylidyne_ethylidy 20.0 5 6 3 47 31.84976659656937
methylidyne_ethylidy 20.0 5 6 46 48 225.4908056555774
methylidyne_ethylidy 20.0 5 6 46 8 87.87751554386436
methylidyne_ethylidy 20.0 5 6 8 46 302.8242808494632
methylidyne_ethylidy 20.0 5 7 4 52 259.3663521894192
methylidyne_ethylidy 20.0 5 7 8 46 35.10289985600102
methylidyne_ethylidy 20.0 5 8 46 48 135.3203174494315
methylidyne_ethylidy 20.0 5 8 46 6 272.6909324750343
methylidyne_ethylidy 20.0 5 8 6 46 57.17571915053686
methylidyne_ethylidy 20.0 5 8 7 49 279.7728559688106
methylidyne_ethylidy 20.0 46 5 2 47 352.931966254333
methylidyne_ethylidy 20.0 46 5 3 47 262.6996285806665
methylidyne_ethylidy 20.0 46 5 4 52 81.80452936270515
methylidyne_ethylidy 20.0 46 5 47 53 312.3507722281548
methylidyne_ethylidy 20.0 46 5 7 49 66.53038734597482
methylidyne_ethylidy 20.0 46 6 3 47 355.3010688453787
methylidyne_ethylidy 20.0 46 6 5 47 94.42956158595352
methylidyne_ethylidy 20.0 46 8 5 47 4.04255024772224
methylidyne_ethylidy 20.0 46 8 7 49 314.8757558248117
methylidyne_ethylidy 20.0 47 2 1 50 37.13433923832989
methylidyne_ethylidy 20.0 47 2 1 51 71.48595306352172
methylidyne_ethylidy 20.0 47 2 1 52 330.1465161785189
methylidyne_ethylidy 20.0 47 2 4 52 98.74517769004267
methylidyne_ethylidy 20.0 47 5 4 52 339.9659672151539
methylidyne_ethylidy 20.0 47 5 46 48 45.47830212946481
methylidyne_ethylidy 20.0 47 5 7 49 323.6099670330411
methylidyne_ethylidy 20.0 49 7 4 52 347.112970111026
methylidyne_ethylidy 20.0 50 1 4 52 326.3674063432825
methylidyne_ethylidy 20.0 6 3 2 47 62.5679405920217
methylidyne_ethylidy 20.0 6 3 5 46 35.42576636142311
methylidyne_ethylidy 20.0 6 3 5 47 132.7261377807566
methylidyne_ethylidy 20.0 6 3 47 53 93.63479176818795
methylidyne_ethylidy 20.0 6 5 2 47 297.1996792303046
methylidyne_ethylidy 20.0 6 5 3 47 227.2738622192434
methylidyne_ethylidy 20.0 6 5 4 52 207.8771555520192
methylidyne_ethylidy 20.0 6 5 46 48 136.0192265174047
methylidyne_ethylidy 20.0 6 5 46 8 273.0561110813954
methylidyne_ethylidy 20.0 6 5 47 53 266.541993315044
methylidyne_ethylidy 20.0 6 5 7 49 105.2522390687269
methylidyne_ethylidy 20.0 6 5 8 46 56.64569187898905
methylidyne_ethylidy 20.0 6 46 5 47 269.4590756120601
methylidyne_ethylidy 20.0 6 46 5 7 130.2908909279631
methylidyne_ethylidy 20.0 6 46 5 8 86.94388891860461
methylidyne_ethylidy 20.0 6 46 48 54 62.57075682563033
methylidyne_ethylidy 20.0 6 46 48 55 182.8920993797022
methylidyne_ethylidy 20.0 6 46 48 56 302.6942816143035
methylidyne_ethylidy 20.0 6 46 8 7 230.2986005893228
methylidyne_ethylidy 20.0 6 8 5 46 303.3543081210109
methylidyne_ethylidy 20.0 6 8 5 47 307.3968583687332
methylidyne_ethylidy 20.0 6 8 46 48 222.6293849743971
methylidyne_ethylidy 20.0 6 8 7 49 274.7667560074169
methylidyne_ethylidy 20.0 51 1 4 52 80.35801932645739
methylidyne_ethylidy 20.0 7 4 1 50 307.3536317787512
methylidyne_ethylidy 20.0 7 4 1 51 61.3442447619261
methylidyne_ethylidy 20.0 7 4 1 52 340.9862254354687
methylidyne_ethylidy 20.0 7 4 2 47 321.8625054684778
methylidyne_ethylidy 20.0 7 4 5 46 311.8504371573102
methylidyne_ethylidy 20.0 7 4 5 47 210.0118750097589
methylidyne_ethylidy 20.0 7 5 2 47 131.1115936914181
methylidyne_ethylidy 20.0 7 5 3 47 123.4413102728576
methylidyne_ethylidy 20.0 7 5 4 52 129.954092205395
methylidyne_ethylidy 20.0 7 5 46 48 266.3101174453678
methylidyne_ethylidy 20.0 7 5 46 8 43.34700200935851
methylidyne_ethylidy 20.0 7 5 47 53 53.68130166739375
methylidyne_ethylidy 20.0 7 5 6 46 298.9531967246548
methylidyne_ethylidy 20.0 7 5 8 46 231.6464337081196
methylidyne_ethylidy 20.0 7 8 5 46 128.3535662918804
methylidyne_ethylidy 20.0 7 8 5 47 132.3961165396026
methylidyne_ethylidy 20.0 7 8 46 48 92.92798556371989
methylidyne_ethylidy 20.0 7 8 6 46 62.1131955741315
methylidyne_ethylidy 20.0 8 5 2 47 215.9458818514267
methylidyne_ethylidy 20.0 8 5 3 47 225.454192881931
methylidyne_ethylidy 20.0 8 5 4 52 135.3408098022491
methylidyne_ethylidy 20.0 8 5 46 48 222.9631154360093
methylidyne_ethylidy 20.0 8 5 47 53 309.4655202397741
methylidyne_ethylidy 20.0 8 5 6 46 303.9730784982017
methylidyne_ethylidy 20.0 8 5 7 49 100.3511620787977
methylidyne_ethylidy 20.0 8 46 5 47 182.5151866934555
methylidyne_ethylidy 20.0 8 46 48 54 183.7859443082651
methylidyne_ethylidy 20.0 8 46 48 55 304.107286862337
methylidyne_ethylidy 20.0 8 46 48 56 63.90946909693827
methylidyne_ethylidy 20.0 8 6 3 47 33.70648171265864
methylidyne_ethylidy 20.0 8 6 5 46 56.02692150179831
methylidyne_ethylidy 20.0 8 6 5 47 150.4564830877518
methylidyne_ethylidy 20.0 8 6 46 48 137.6132901117131
methylidyne_ethylidy 20.0 8 7 4 52 253.9266814250026
methylidyne_ethylidy 20.0 8 7 5 46 326.1792252671771
methylidyne_ethylidy 20.0 8 7 5 47 223.2588049542434
Pt111_propane 0.01 46 47 1.536204867717845
Pt111_propane 0.01 46 48 1.53622338193376
Pt111_propane 0.01 48 55 1.101462050912331
Pt111_propane 0.01 47 52 1.101668229459305
Pt111_propane 0.01 48 54 1.102500658729962
Pt111_propane 0.01 47 51 1.10252504561121
Pt111_propane 0.01 48 56 1.102620006076438
Pt111_propane 0.01 47 53 1.102731011398519
Pt111_propane 0.01 46 50 1.103541643391856
Pt111_propane 0.01 46 49 1.105632899700439
Pt111_propene 0.01 46 48 1.526655490443079
Pt111_propene 0.01 48 54 1.098749901524455
Pt111_propene 0.01 47 50 1.099708520699917
Pt111_propene 0.01 47 51 1.100025194302385
Pt111_propene 0.01 48 52 1.100500413312053
Pt111_propene 0.01 46 49 1.101308740907835
Pt111_propene 0.01 48 53 1.107419177276609
Pt111_propene 0.01 46 47 1.507274312061344
Pt111_propene 0.01 5 46 2.144626850853081
Pt111_propene 0.01 6 47 2.114058743483728
Propane_opt 0.01 2 3 1.537779346102684
Propane_opt 0.01 1 2 1.53782456743284
Propane_opt 0.01 3 10 1.101919431628285
Propane_opt 0.01 1 5 1.101969174251258
Propane_opt 0.01 3 11 1.102541621028431
Propane_opt 0.01 1 6 1.102557216746596
Propane_opt 0.01 3 9 1.102565068601396
Propane_opt 0.01 1 4 1.102594767854447
Propane_opt 0.01 2 8 1.103881216662373
Propane_opt 0.01 2 7 1.10404779561394
Propene_opt 0.01 2 3 1.5164587688757
Propene_opt 0.01 1 5 1.091953656754717
Propene_opt 0.01 1 4 1.094594613087421
Propene_opt 0.01 2 6 1.096858762010862
Propene_opt 0.01 3 7 1.099760602540389
Propene_opt 0.01 3 8 1.103030844355677
Propene_opt 0.01 3 9 1.103034217918918
Propene_opt 0.01 1 2 1.341735343873746
propyne 0.01 46 48 1.507658297526332
propyne 0.01 47 53 1.095796130172031
propyne 0.01 48 54 1.097052693903078
propyne 0.01 48 56 1.102483576839129
propyne 0.01 48 55 1.104220932422493
propyne 0.01 46 47 1.410611358064297
propyne 0.01 2 46 2.256399466273648
propyne 0.01 2 47 2.200211145981222
propyne 0.01 3 47 2.008747922985859
propyne 0.01 5 46 2.03449495172635
2_propenyl 0.01 46 48 1.514096182876108
2_propenyl 0.01 48 55 1.096646914234477
2_propenyl 0.01 47 53 1.101941830815039
2_propenyl 0.01 47 52 1.101956383664979
2_propenyl 0.01 48 54 1.105023049759596
2_propenyl 0.01 48 56 1.105024072995698
2_propenyl 0.01 46 47 1.489181147678146
2_propenyl 0.01 2 47 2.09269463195183
2_propenyl 0.01 3 46 2.088283059381558
2_propenyl 0.01 5 46 2.12122164018756
deep_dehy_C1 0.01 46 48 1.527254317099808
deep_dehy_C1 0.01 48 54 1.098545971454996
deep_dehy_C1 0.01 48 55 1.099418290688308
deep_dehy_C1 0.01 47 53 1.101425344224473
deep_dehy_C1 0.01 46 50 1.102388858933181
deep_dehy_C1 0.01 48 56 1.107023312356158
deep_dehy_C1 0.01 46 47 1.48238881829296
deep_dehy_C1 0.01 2 47 2.100996547307967
deep_dehy_C1 0.01 3 47 2.058949640204928
deep_dehy_C1 0.01 5 46 2.144245027882774
propyne 0.01 1 52 1.8254654759814
propyne 0.01 4 52 1.87569782177194
propyne 0.01 1 51 1.901314986555357
propyne 0.01 2 51 1.851515747732112
propyne 0.01 7 49 1.753510623121514
propyne 0.01 8 49 1.791222145742957
propyne 0.01 6 50 1.564257805702116
2_propenyl 0.01 1 51 1.739862722774414
2_propenyl 0.01 1 50 1.856864454207684
2_propenyl 0.01 4 50 1.839251930133552
2_propenyl 0.01 5 49 1.833176400704526
2_propenyl 0.01 7 49 1.911559987470967
2_propenyl 0.01 8 49 1.88432385000562
deep_dehy_C1 0.01 1 52 1.78011395199858
deep_dehy_C1 0.01 5 49 1.907575576903835
deep_dehy_C1 0.01 7 49 1.840821684384449
deep_dehy_C1 0.01 8 49 1.8444014991319
deep_dehy_C1 0.01 1 51 1.874404215877675
deep_dehy_C1 0.01 2 51 1.916039187229738
C1_H_act 0.01 46 47 1.526527406010125
C1_H_act 0.01 46 48 1.549077853111326
C1_H_act 0.01 48 55 1.101191658204875
C1_H_act 0.01 46 50 1.101284796272063
C1_H_act 0.01 48 54 1.101527795927094
C1_H_act 0.01 47 53 1.101642433187829
C1_H_act 0.01 47 52 1.101702154168721
C1_H_act 0.01 48 56 1.101885944233794
C1_H_act 0.01 46 49 1.102404579725611
C1_H_act 0.01 1 51 1.885720017075705
C1_H_act 0.01 2 47 2.107504667871462
C1_H_act 0.01 4 51 1.879541441974611
C2_H_act 0.01 46 48 1.525862101633041
C2_H_act 0.01 46 47 1.526884249280213
C2_H_act 0.01 48 55 1.098420044882648
C2_H_act 0.01 47 52 1.098703190356704
C2_H_act 0.01 48 54 1.09971209218595
C2_H_act 0.01 47 51 1.100792089451955
C2_H_act 0.01 46 50 1.101293559819543
C2_H_act 0.01 47 53 1.107379126812493
C2_H_act 0.01 48 56 1.107678092949392
C2_H_act 0.01 2 49 1.846439424974456
C2_H_act 0.01 4 49 1.812050503959533
C2_H_act 0.01 5 49 1.916561206197183
C2_H_act 0.01 5 46 2.155083830991267
1_propylidene 0.01 46 47 1.531434176221754
1_propylidene 0.01 46 48 1.540909146607936
1_propylidene 0.01 48 54 1.10126082110461
1_propylidene 0.01 48 55 1.10161878506133
1_propylidene 0.01 48 56 1.101669725689147
1_propylidene 0.01 47 53 1.102720106554696
1_propylidene 0.01 46 49 1.103368141555664
1_propylidene 0.01 46 50 1.104347727212765
1_propylidene 0.01 1 51 1.88349919899107
1_propylidene 0.01 1 52 1.852567532399292
1_propylidene 0.01 2 47 2.069585436772302
1_propylidene 0.01 3 47 2.097198858978329
1_propylidene 0.01 4 51 1.860387992570367
propene_2H 0.01 46 48 1.525184216611226
propene_2H 0.01 47 53 1.098165685404529
propene_2H 0.01 48 55 1.098461538061302
propene_2H 0.01 47 52 1.099227122527461
propene_2H 0.01 48 54 1.099413336284402
propene_2H 0.01 46 50 1.100727453141785
propene_2H 0.01 48 56 1.107045202058164
propene_2H 0.01 46 47 1.498761781771873
propene_2H 0.01 1 51 1.840562490137186
propene_2H 0.01 2 51 1.939254465226263
propene_2H 0.01 2 47 2.125851648375304
propene_2H 0.01 5 46 2.159625391474179
propene_2H 0.01 5 49 1.910279798799118
propene_2H 0.01 7 49 1.842340357045896
propene_2H 0.01 8 49 1.82508705723864
2_propylidene 0.01 46 47 1.523426829519553
2_propylidene 0.01 46 48 1.52670451895578
2_propylidene 0.01 48 55 1.098953540419249
2_propylidene 0.01 48 54 1.104225804670405
2_propylidene 0.01 48 54 1.104225804670405
2_propylidene 0.01 47 53 1.104406503285815
2_propylidene 0.01 47 52 1.104641810226283
2_propylidene 0.01 47 51 1.10466658146248
2_propylidene 0.01 48 56 1.105600360347264
2_propylidene 0.01 2 49 1.871195024175727
2_propylidene 0.01 4 49 1.854527512710447
2_propylidene 0.01 5 49 1.899995570231679
2_propylidene 0.01 5 46 2.103072333349475
2_propylidene 0.01 6 50 1.866056494482415
2_propylidene 0.01 6 46 2.123851631235101
2_propylidene 0.01 9 50 1.744009231999648
methylidyne_ethylidy 0.01 46 48 1.498408181537995
methylidyne_ethylidy 0.01 47 53 1.099115633680096
methylidyne_ethylidy 0.01 48 56 1.101595482924653
methylidyne_ethylidy 0.01 48 55 1.102221238454421
methylidyne_ethylidy 0.01 48 54 1.102427739536701
methylidyne_ethylidy 0.01 1 50 1.743560745227995
methylidyne_ethylidy 0.01 1 52 1.814226902595152
methylidyne_ethylidy 0.01 1 51 1.825761963290943
methylidyne_ethylidy 0.01 2 47 1.981688015758283
methylidyne_ethylidy 0.01 3 47 2.006768582298418
methylidyne_ethylidy 0.01 4 52 1.733454320078841
methylidyne_ethylidy 0.01 5 47 2.038816893102468
methylidyne_ethylidy 0.01 5 46 2.069839834504109
methylidyne_ethylidy 0.01 6 46 2.013881962827017
methylidyne_ethylidy 0.01 7 49 1.565760826531306
methylidyne_ethylidy 0.01 8 46 2.003363634640501
ENDGEOMETRY
