# Supplementary material for: Reactive Force Field Development for Propane Dehydrogenation on Platinum Surfaces
Source: J Phys Chem C Nanomater Interfaces. 2024 Feb 9;128(7):2844–55. doi: 10.1021/acs.jpcc.3c07126 (PMC10895921; doi:10.1021/acs.jpcc.3c07126)
Supplement: Supplementary file 3 — jp3c07126_si_003.txt [file jp3c07126_si_003.txt]

XTLGRF 200
DESCRP Propane_opt
REMARK Created by ADFinput
RUTYPE NORMAL RUN
RUTYPE ENDPO 1.0
RUTYPE MAXIT 500
#refdata 
CRYSTX    20.00000   20.00000   20.00000   90.00000   90.00000   90.00000
HETATM     1 C                   9.86740   9.81229   8.71415   C1   1 1   0.00000
HETATM     2 C                  10.35373  10.50142  10.00003   C1   1 1   0.00000
HETATM     3 C                   9.86751   9.81222  11.28586   C1   1 1   0.00000
HETATM     4 H                  10.21894   8.76840   8.66487   H1   1 1   0.00000
HETATM     5 H                  10.23375  10.33008   7.81303   H1   1 1   0.00000
HETATM     6 H                   8.76611   9.79518   8.66415   H1   1 1   0.00000
HETATM     7 H                  11.45728  10.53457   9.99993   H1   1 1   0.00000
HETATM     8 H                  10.01613  11.55241  10.00005   H1   1 1   0.00000
HETATM     9 H                  10.21784   8.76792  11.33440   H1   1 1   0.00000
HETATM    10 H                  10.23506  10.32914  12.18693   H1   1 1   0.00000
HETATM    11 H                   8.76625   9.79638  11.33659   H1   1 1   0.00000
END

XTLGRF 200
DESCRP Propene_opt
REMARK Created by ADFinput
RUTYPE NORMAL RUN
RUTYPE ENDPO 1.0
RUTYPE MAXIT 500
#refdata 
CRYSTX    20.00000   20.00000   20.00000   90.00000   90.00000   90.00000
HETATM     1 C                   8.83851   9.21148  10.00000   C1   1 1   0.00000
HETATM     2 C                   9.56152  10.34175  10.00000   C1   1 1   0.00000
HETATM     3 C                  11.07642  10.41049   9.99999   C1   1 1   0.00000
HETATM     4 H                   9.31145   8.22433   9.99997   H1   1 1   0.00000
HETATM     5 H                   7.74677   9.23308  10.00003   H1   1 1   0.00000
HETATM     6 H                   9.02825  11.30025  10.00003   H1   1 1   0.00000
HETATM     7 H                  11.43203  11.45117   9.99977   H1   1 1   0.00000
HETATM     8 H                  11.50252   9.91393  10.88799   H1   1 1   0.00000
HETATM     9 H                  11.50253   9.91352   9.11222   H1   1 1   0.00000
END

XTLGRF 200
DESCRP Pt111_propane
REMARK Created by ADFinput
RUTYPE NORMAL RUN
RUTYPE ENDPO 1.0
RUTYPE MAXIT 500
#refdata 
CRYSTX     8.44295    8.44293   22.16730   90.00000   90.00000   60.00000
HETATM     1 Pt                  1.63124   2.82739   9.21488  Pt1   1 1   0.00000
HETATM     2 Pt                  1.63017   5.64088   9.21235  Pt1   1 1   0.00000
HETATM     3 Pt                  1.63038   8.45653   9.21304  Pt1   1 1   0.00000
HETATM     4 Pt                  4.06826   4.23342   9.21268  Pt1   1 1   0.00000
HETATM     5 Pt                  4.06871   7.04897   9.21510  Pt1   1 1   0.00000
HETATM     6 Pt                  4.06840   9.86408   9.21366  Pt1   1 1   0.00000
HETATM     7 Pt                  6.50682   5.64112   9.21267  Pt1   1 1   0.00000
HETATM     8 Pt                  6.50653   8.45645   9.21312  Pt1   1 1   0.00000
HETATM     9 Pt                  6.50566  11.27038   9.21468  Pt1   1 1   0.00000
HETATM    10 Pt                  0.00462   0.00953   6.87705  Pt1   1 1   0.00000
HETATM    11 Pt                  0.00479   2.82429   6.87815  Pt1   1 1   0.00000
HETATM    12 Pt                  0.00469   5.63873   6.87707  Pt1   1 1   0.00000
HETATM    13 Pt                  2.44218   1.41723   6.87849  Pt1   1 1   0.00000
HETATM    14 Pt                  2.44205   4.23135   6.87802  Pt1   1 1   0.00000
HETATM    15 Pt                  2.44213   7.04583   6.87851  Pt1   1 1   0.00000
HETATM    16 Pt                  4.87968   2.82410   6.87720  Pt1   1 1   0.00000
HETATM    17 Pt                  4.87942   5.63866   6.87842  Pt1   1 1   0.00000
HETATM    18 Pt                  4.87937   8.45302   6.87849  Pt1   1 1   0.00000
HETATM    19 Pt                  0.81669   1.41730   4.57961  Pt1   1 1   0.00000
HETATM    20 Pt                  0.81673   4.23122   4.57935  Pt1   1 1   0.00000
HETATM    21 Pt                  0.81676   7.04566   4.57945  Pt1   1 1   0.00000
HETATM    22 Pt                  3.25359   2.82432   4.57949  Pt1   1 1   0.00000
HETATM    23 Pt                  3.25396   5.63876   4.57990  Pt1   1 1   0.00000
HETATM    24 Pt                  3.25394   8.45299   4.58007  Pt1   1 1   0.00000
HETATM    25 Pt                  5.69094   4.23170   4.57918  Pt1   1 1   0.00000
HETATM    26 Pt                  5.69112   7.04577   4.57980  Pt1   1 1   0.00000
HETATM    27 Pt                  5.69102   9.85986   4.57916  Pt1   1 1   0.00000
HETATM    28 Pt                  1.63147   2.82950   2.28064  Pt1   1 1   0.00000
HETATM    29 Pt                  1.63141   5.64397   2.28116  Pt1   1 1   0.00000
HETATM    30 Pt                  1.63138   8.45803   2.28132  Pt1   1 1   0.00000
HETATM    31 Pt                  4.06890   4.23659   2.28111  Pt1   1 1   0.00000
HETATM    32 Pt                  4.06875   7.05102   2.28134  Pt1   1 1   0.00000
HETATM    33 Pt                  4.06884   9.86530   2.28125  Pt1   1 1   0.00000
HETATM    34 Pt                  6.50595   5.64366   2.28111  Pt1   1 1   0.00000
HETATM    35 Pt                  6.50602   8.45836   2.28112  Pt1   1 1   0.00000
HETATM    36 Pt                  6.50604  11.27242   2.28062  Pt1   1 1   0.00000
HETATM    37 Pt                  0.01129   0.02194  22.11213  Pt1   1 1   0.00000
HETATM    38 Pt                  0.01097   2.83623  22.11238  Pt1   1 1   0.00000
HETATM    39 Pt                  0.01130   5.65055  22.11200  Pt1   1 1   0.00000
HETATM    40 Pt                  2.44879   1.42862  22.11244  Pt1   1 1   0.00000
HETATM    41 Pt                  2.44875   4.24362  22.11239  Pt1   1 1   0.00000
HETATM    42 Pt                  2.44857   7.05777  22.11243  Pt1   1 1   0.00000
HETATM    43 Pt                  4.88583   2.83620  22.11206  Pt1   1 1   0.00000
HETATM    44 Pt                  4.88574   5.65058  22.11227  Pt1   1 1   0.00000
HETATM    45 Pt                  4.88589   8.46479  22.11243  Pt1   1 1   0.00000
HETATM    46 C                   4.06913   7.00441  13.29478   C1   1 1   0.00000
HETATM    47 C                   2.78645   6.32925  13.80352   C1   1 1   0.00000
HETATM    48 C                   5.35283   6.33047  13.80262   C1   1 1   0.00000
HETATM    49 H                   4.06879   6.99908  12.18916   H1   1 1   0.00000
HETATM    50 H                   4.06884   8.06796  13.58917   H1   1 1   0.00000
HETATM    51 H                   2.74196   5.27344  13.48912   H1   1 1   0.00000
HETATM    52 H                   1.88279   6.82964  13.42053   H1   1 1   0.00000
HETATM    53 H                   2.73798   6.34890  14.90501   H1   1 1   0.00000
HETATM    54 H                   5.39797   5.27449  13.48897   H1   1 1   0.00000
HETATM    55 H                   6.25547   6.83135  13.41846   H1   1 1   0.00000
HETATM    56 H                   5.40244   6.35111  14.90393   H1   1 1   0.00000
END

XTLGRF 200
DESCRP Pt111_propene
REMARK Created by ADFinput
RUTYPE NORMAL RUN
RUTYPE ENDPO 1.0
RUTYPE MAXIT 500
#refdata 
CRYSTX     8.44295    8.44293   22.16730   90.00000   90.00000   60.00000
HETATM     1 Pt                  1.68154   2.83159   9.15480  Pt1   1 1   0.00000
HETATM     2 Pt                  1.68502   5.64375   9.16247  Pt1   1 1   0.00000
HETATM     3 Pt                  1.63800   8.45574   9.12099  Pt1   1 1   0.00000
HETATM     4 Pt                  4.11622   4.23783   9.17784  Pt1   1 1   0.00000
HETATM     5 Pt                  4.13374   7.07786   9.41184  Pt1   1 1   0.00000
HETATM     6 Pt                  4.12016   9.82825   9.36264  Pt1   1 1   0.00000
HETATM     7 Pt                  6.55471   5.63707   9.13219  Pt1   1 1   0.00000
HETATM     8 Pt                  6.58793   8.45894   9.09522  Pt1   1 1   0.00000
HETATM     9 Pt                  6.55519  11.27453   9.13729  Pt1   1 1   0.00000
HETATM    10 Pt                  0.04715   8.45876   6.75795  Pt1   1 1   0.00000
HETATM    11 Pt                  0.06171   2.82211   6.77496  Pt1   1 1   0.00000
HETATM    12 Pt                  0.06509   5.65521   6.77651  Pt1   1 1   0.00000
HETATM    13 Pt                  2.51037   9.86745   6.85744  Pt1   1 1   0.00000
HETATM    14 Pt                  2.49357   4.23868   6.82678  Pt1   1 1   0.00000
HETATM    15 Pt                  2.51451   7.05206   6.86509  Pt1   1 1   0.00000
HETATM    16 Pt                  4.92211  11.25375   6.85878  Pt1   1 1   0.00000
HETATM    17 Pt                  4.92139   5.66443   6.86319  Pt1   1 1   0.00000
HETATM    18 Pt                  4.92719   8.45733   6.85745  Pt1   1 1   0.00000
HETATM    19 Pt                  0.85777   1.42779   4.47363  Pt1   1 1   0.00000
HETATM    20 Pt                  0.86194   4.24159   4.49057  Pt1   1 1   0.00000
HETATM    21 Pt                  0.85865   7.05577   4.47498  Pt1   1 1   0.00000
HETATM    22 Pt                  3.29940   2.82865   4.54619  Pt1   1 1   0.00000
HETATM    23 Pt                  3.30016   5.65359   4.54966  Pt1   1 1   0.00000
HETATM    24 Pt                  3.30333   8.46132   4.56855  Pt1   1 1   0.00000
HETATM    25 Pt                  5.73002   4.24073   4.47027  Pt1   1 1   0.00000
HETATM    26 Pt                  5.72984   7.04643   4.50050  Pt1   1 1   0.00000
HETATM    27 Pt                  5.73084   9.87814   4.49869  Pt1   1 1   0.00000
HETATM    28 Pt                  1.64825   2.84000   2.20144  Pt1   1 1   0.00000
HETATM    29 Pt                  1.64762   5.65089   2.20283  Pt1   1 1   0.00000
HETATM    30 Pt                  1.65019   8.46708   2.20438  Pt1   1 1   0.00000
HETATM    31 Pt                  4.07982   4.24578   2.21197  Pt1   1 1   0.00000
HETATM    32 Pt                  4.08227   7.06034   2.22586  Pt1   1 1   0.00000
HETATM    33 Pt                  4.08298   9.87336   2.22590  Pt1   1 1   0.00000
HETATM    34 Pt                  6.52124   5.65423   2.15238  Pt1   1 1   0.00000
HETATM    35 Pt                  6.52331   8.46731   2.18887  Pt1   1 1   0.00000
HETATM    36 Pt                  6.52155  11.28224   2.15198  Pt1   1 1   0.00000
HETATM    37 Pt                  7.30785   4.24900  21.99060  Pt1   1 1   0.00000
HETATM    38 Pt                  7.30641   7.06545  22.00562  Pt1   1 1   0.00000
HETATM    39 Pt                  7.30606   9.87541  22.00605  Pt1   1 1   0.00000
HETATM    40 Pt                  2.43712   1.43441  22.04156  Pt1   1 1   0.00000
HETATM    41 Pt                  2.43799   4.24992  22.03760  Pt1   1 1   0.00000
HETATM    42 Pt                  2.43675   7.06287  22.04150  Pt1   1 1   0.00000
HETATM    43 Pt                  4.86762   2.83965  22.01599  Pt1   1 1   0.00000
HETATM    44 Pt                  4.86713   5.65943  22.01628  Pt1   1 1   0.00000
HETATM    45 Pt                  4.86417   8.47096  22.03490  Pt1   1 1   0.00000
HETATM    46 C                   4.10189   7.71236  11.46021   C1   1 1   0.00000
HETATM    47 C                   4.10900   9.21782  11.38662   C1   1 1   0.00000
HETATM    48 C                   5.21592   7.08176  12.29205   C1   1 1   0.00000
HETATM    49 H                   3.11197   7.32544  11.74871   H1   1 1   0.00000
HETATM    50 H                   5.01330   9.67459  11.81436   H1   1 1   0.00000
HETATM    51 H                   3.19374   9.68168  11.78309   H1   1 1   0.00000
HETATM    52 H                   6.21052   7.44670  11.99424   H1   1 1   0.00000
HETATM    53 H                   5.06002   7.35727  13.35326   H1   1 1   0.00000
HETATM    54 H                   5.21296   5.98482  12.22908   H1   1 1   0.00000
END

XTLGRF 200
DESCRP propyne
REMARK Created by AMSinput
RUTYPE NORMAL RUN
RUTYPE ENDPO 1.0
RUTYPE MAXIT 500
#refdata 
CRYSTX     8.44295    8.44294   22.16730   90.00000   90.00000   60.00000
HETATM     1 Pt                  1.63255   2.78155   9.22943  Pt1   1 1   0.00000
HETATM     2 Pt                  1.65830   5.65662   9.36169  Pt1   1 1   0.00000
HETATM     3 Pt                  1.62086   8.47277   9.22662  Pt1   1 1   0.00000
HETATM     4 Pt                  4.12773   4.19648   9.11896  Pt1   1 1   0.00000
HETATM     5 Pt                  4.06399   7.03700   9.27628  Pt1   1 1   0.00000
HETATM     6 Pt                  4.12948   9.82402   9.35608  Pt1   1 1   0.00000
HETATM     7 Pt                  6.51278   5.58408   9.21249  Pt1   1 1   0.00000
HETATM     8 Pt                  6.50520   8.42491   9.30134  Pt1   1 1   0.00000
HETATM     9 Pt                  6.48378  11.26409   9.09629  Pt1   1 1   0.00000
HETATM    10 Pt                  0.03185   0.02864   6.79877  Pt1   1 1   0.00000
HETATM    11 Pt                  0.01984   2.83112   6.82712  Pt1   1 1   0.00000
HETATM    12 Pt                  0.03150   5.62817   6.86248  Pt1   1 1   0.00000
HETATM    13 Pt                  2.47474   1.42493   6.88755  Pt1   1 1   0.00000
HETATM    14 Pt                  2.44239   4.25390   6.85724  Pt1   1 1   0.00000
HETATM    15 Pt                  2.45726   7.05507   6.81363  Pt1   1 1   0.00000
HETATM    16 Pt                  4.88926   2.81810   6.77148  Pt1   1 1   0.00000
HETATM    17 Pt                  4.89612   5.65992   6.81397  Pt1   1 1   0.00000
HETATM    18 Pt                  4.89840   8.45453   6.89053  Pt1   1 1   0.00000
HETATM    19 Pt                  0.84101   1.44063   4.49870  Pt1   1 1   0.00000
HETATM    20 Pt                  0.83555   4.26198   4.53366  Pt1   1 1   0.00000
HETATM    21 Pt                  0.83973   7.06641   4.47971  Pt1   1 1   0.00000
HETATM    22 Pt                  3.27317   2.85314   4.49868  Pt1   1 1   0.00000
HETATM    23 Pt                  3.27336   5.66374   4.49188  Pt1   1 1   0.00000
HETATM    24 Pt                  3.28060   8.49225   4.51779  Pt1   1 1   0.00000
HETATM    25 Pt                  5.71828   4.26752   4.45680  Pt1   1 1   0.00000
HETATM    26 Pt                  5.70599   7.07638   4.49468  Pt1   1 1   0.00000
HETATM    27 Pt                  5.71405   9.88409   4.49552  Pt1   1 1   0.00000
HETATM    28 Pt                  1.64626   2.86151   2.20909  Pt1   1 1   0.00000
HETATM    29 Pt                  1.64479   5.67060   2.19050  Pt1   1 1   0.00000
HETATM    30 Pt                  1.64599   8.48688   2.18116  Pt1   1 1   0.00000
HETATM    31 Pt                  4.08548   4.26345   2.16354  Pt1   1 1   0.00000
HETATM    32 Pt                  4.08033   7.08043   2.18286  Pt1   1 1   0.00000
HETATM    33 Pt                  4.08644   9.89795   2.17750  Pt1   1 1   0.00000
HETATM    34 Pt                  6.52007   5.67786   2.15630  Pt1   1 1   0.00000
HETATM    35 Pt                  6.52153   8.48918   2.20179  Pt1   1 1   0.00000
HETATM    36 Pt                  6.51891  11.30362   2.15805  Pt1   1 1   0.00000
HETATM    37 Pt                  0.01885   0.05243  21.99248  Pt1   1 1   0.00000
HETATM    38 Pt                  0.01918   2.86899  22.01881  Pt1   1 1   0.00000
HETATM    39 Pt                  0.01647   5.67514  22.01361  Pt1   1 1   0.00000
HETATM    40 Pt                  2.44959   1.45590  22.01402  Pt1   1 1   0.00000
HETATM    41 Pt                  2.45048   4.27336  22.02029  Pt1   1 1   0.00000
HETATM    42 Pt                  2.45648   7.08821  22.00553  Pt1   1 1   0.00000
HETATM    43 Pt                  4.88674   2.86195  21.98797  Pt1   1 1   0.00000
HETATM    44 Pt                  4.88977   5.68268  21.99337  Pt1   1 1   0.00000
HETATM    45 Pt                  4.89069   8.49353  22.00958  Pt1   1 1   0.00000
HETATM    46 C                   2.96413   6.61217  10.93429   C1   1 1   0.00000
HETATM    47 C                   1.72678   7.28316  10.84176   C1   1 1   0.00000
HETATM    48 C                   3.51661   5.98758  12.19035   C1   1 1   0.00000
HETATM    49 H                   6.20027   6.94850  10.26866   H1   1 1   0.00000
HETATM    50 H                   4.46283   9.65553  10.87509   H1   1 1   0.00000
HETATM    51 H                   0.81474   4.21891  10.16761   H1   1 1   0.00000
HETATM    52 H                   3.24037   2.85959  10.09033   H1   1 1   0.00000
HETATM    53 H                   1.00013   7.33736  11.66018   H1   1 1   0.00000
HETATM    54 H                   4.16301   5.12634  11.98069   H1   1 1   0.00000
HETATM    55 H                   4.12543   6.74314  12.71739   H1   1 1   0.00000
HETATM    56 H                   2.69979   5.67906  12.86347   H1   1 1   0.00000
END

XTLGRF 200
DESCRP 2_propenyl
REMARK Created by AMSinput
RUTYPE NORMAL RUN
RUTYPE ENDPO 1.0
RUTYPE MAXIT 500
#refdata 
CRYSTX     8.44295    8.44294   22.16730   90.00000   90.00000   60.00001
HETATM     1 Pt                  1.69027   2.80895   9.24884  Pt1   1 1   0.00000
HETATM     2 Pt                  1.66871   5.65316   9.20636  Pt1   1 1   0.00000
HETATM     3 Pt                  1.70009   8.45129   9.31962  Pt1   1 1   0.00000
HETATM     4 Pt                  4.16189   4.25579   9.14952  Pt1   1 1   0.00000
HETATM     5 Pt                  4.04462   7.08307   9.34470  Pt1   1 1   0.00000
HETATM     6 Pt                  4.17949   9.90512   9.10323  Pt1   1 1   0.00000
HETATM     7 Pt                  6.57174   5.60389   9.20538  Pt1   1 1   0.00000
HETATM     8 Pt                  6.56290   8.47709   9.29904  Pt1   1 1   0.00000
HETATM     9 Pt                  6.55708  11.29128   9.12153  Pt1   1 1   0.00000
HETATM    10 Pt                  0.09378   0.03999   6.82792  Pt1   1 1   0.00000
HETATM    11 Pt                  0.07876   2.85171   6.84093  Pt1   1 1   0.00000
HETATM    12 Pt                  0.07001   5.65153   6.81857  Pt1   1 1   0.00000
HETATM    13 Pt                  2.50877   1.43831   6.81542  Pt1   1 1   0.00000
HETATM    14 Pt                  2.50927   4.25868   6.81219  Pt1   1 1   0.00000
HETATM    15 Pt                  2.51770   7.07746   6.79848  Pt1   1 1   0.00000
HETATM    16 Pt                  4.95206   2.86079   6.71864  Pt1   1 1   0.00000
HETATM    17 Pt                  4.94572   5.68222   6.84393  Pt1   1 1   0.00000
HETATM    18 Pt                  4.95743   8.46892   6.83216  Pt1   1 1   0.00000
HETATM    19 Pt                  0.88889   1.44371   4.50939  Pt1   1 1   0.00000
HETATM    20 Pt                  0.88444   4.26617   4.51320  Pt1   1 1   0.00000
HETATM    21 Pt                  0.88496   7.08081   4.47168  Pt1   1 1   0.00000
HETATM    22 Pt                  3.32410   2.85410   4.44633  Pt1   1 1   0.00000
HETATM    23 Pt                  3.33161   5.67056   4.48426  Pt1   1 1   0.00000
HETATM    24 Pt                  3.32739   8.48245   4.46220  Pt1   1 1   0.00000
HETATM    25 Pt                  5.76556   4.26907   4.44963  Pt1   1 1   0.00000
HETATM    26 Pt                  5.75646   7.08169   4.50407  Pt1   1 1   0.00000
HETATM    27 Pt                  5.76525   9.88740   4.43943  Pt1   1 1   0.00000
HETATM    28 Pt                  1.70166   2.85907   2.19032  Pt1   1 1   0.00000
HETATM    29 Pt                  1.70668   5.67604   2.17511  Pt1   1 1   0.00000
HETATM    30 Pt                  1.70396   8.48591   2.15946  Pt1   1 1   0.00000
HETATM    31 Pt                  4.14199   4.26297   2.14672  Pt1   1 1   0.00000
HETATM    32 Pt                  4.14318   7.08022   2.15953  Pt1   1 1   0.00000
HETATM    33 Pt                  4.14174   9.89274   2.13356  Pt1   1 1   0.00000
HETATM    34 Pt                  6.58122   5.67226   2.18637  Pt1   1 1   0.00000
HETATM    35 Pt                  6.58381   8.48335   2.17648  Pt1   1 1   0.00000
HETATM    36 Pt                  6.57814  11.30124   2.13398  Pt1   1 1   0.00000
HETATM    37 Pt                  0.08643   0.04478  21.98635  Pt1   1 1   0.00000
HETATM    38 Pt                  0.08423   2.85499  22.02098  Pt1   1 1   0.00000
HETATM    39 Pt                  0.08629   5.66761  21.98973  Pt1   1 1   0.00000
HETATM    40 Pt                  2.51749   1.44789  21.99094  Pt1   1 1   0.00000
HETATM    41 Pt                  2.51735   4.26578  22.00294  Pt1   1 1   0.00000
HETATM    42 Pt                  2.52048   7.07527  21.97587  Pt1   1 1   0.00000
HETATM    43 Pt                  4.95846   2.85823  21.95793  Pt1   1 1   0.00000
HETATM    44 Pt                  4.95809   5.67313  21.99551  Pt1   1 1   0.00000
HETATM    45 Pt                  4.95894   8.48431  21.98141  Pt1   1 1   0.00000
HETATM    46 C                   2.69482   7.54265  10.91518   C1   1 1   0.00000
HETATM    47 C                   1.97026   6.26956  11.18335   C1   1 1   0.00000
HETATM    48 C                   3.16272   8.33908  12.11487   C1   1 1   0.00000
HETATM    49 H                   5.69762   7.02702  10.13526   H1   1 1   0.00000
HETATM    50 H                   3.34333   2.90319  10.08935   H1   1 1   0.00000
HETATM    51 H                   0.58523   3.63229  10.31097   H1   1 1   0.00000
HETATM    52 H                   0.99161   6.40727  11.67078   H1   1 1   0.00000
HETATM    53 H                   2.57126   5.51339  11.71371   H1   1 1   0.00000
HETATM    54 H                   3.78994   7.69313  12.75551   H1   1 1   0.00000
HETATM    55 H                   3.73403   9.23630  11.84797   H1   1 1   0.00000
HETATM    56 H                   2.28359   8.63931  12.71326   H1   1 1   0.00000
END

XTLGRF 200
DESCRP deep_dehy_C1
REMARK Created by ADFinput
RUTYPE NORMAL RUN
RUTYPE ENDPO 1.0
RUTYPE MAXIT 500
#refdata 
CRYSTX     8.44295    8.44293   22.16730   90.00000   90.00000   60.00000
HETATM     1 Pt                  1.63856   2.70763   9.27766  Pt1   1 1   0.00000
HETATM     2 Pt                  1.66003   5.60476   9.32843  Pt1   1 1   0.00000
HETATM     3 Pt                  1.62295   8.32940   9.27882  Pt1   1 1   0.00000
HETATM     4 Pt                  4.10646   4.13381   9.12265  Pt1   1 1   0.00000
HETATM     5 Pt                  4.08328   6.94149   9.37345  Pt1   1 1   0.00000
HETATM     6 Pt                  4.08763   9.78234   9.20012  Pt1   1 1   0.00000
HETATM     7 Pt                  6.52970   5.49390   9.20429  Pt1   1 1   0.00000
HETATM     8 Pt                  6.50736   8.39847   9.25749  Pt1   1 1   0.00000
HETATM     9 Pt                  6.46229  11.18352   9.09049  Pt1   1 1   0.00000
HETATM    10 Pt                  0.01821  -0.08184   6.79730  Pt1   1 1   0.00000
HETATM    11 Pt                  0.01785   2.72995   6.85269  Pt1   1 1   0.00000
HETATM    12 Pt                  0.02084   5.53546   6.82175  Pt1   1 1   0.00000
HETATM    13 Pt                  2.44197   1.31619   6.85911  Pt1   1 1   0.00000
HETATM    14 Pt                  2.43668   4.14296   6.85023  Pt1   1 1   0.00000
HETATM    15 Pt                  2.45481   6.94903   6.83579  Pt1   1 1   0.00000
HETATM    16 Pt                  4.87631   2.72327   6.73354  Pt1   1 1   0.00000
HETATM    17 Pt                  4.88392   5.55861   6.83672  Pt1   1 1   0.00000
HETATM    18 Pt                  4.88586   8.35225   6.87436  Pt1   1 1   0.00000
HETATM    19 Pt                  0.83651   1.32122   4.51492  Pt1   1 1   0.00000
HETATM    20 Pt                  0.83349   4.13752   4.53351  Pt1   1 1   0.00000
HETATM    21 Pt                  0.83145   6.95071   4.47028  Pt1   1 1   0.00000
HETATM    22 Pt                  3.26794   2.72890   4.46639  Pt1   1 1   0.00000
HETATM    23 Pt                  3.26897   5.54612   4.50373  Pt1   1 1   0.00000
HETATM    24 Pt                  3.27145   8.36070   4.50600  Pt1   1 1   0.00000
HETATM    25 Pt                  5.70748   4.14203   4.44281  Pt1   1 1   0.00000
HETATM    26 Pt                  5.70007   6.94810   4.51903  Pt1   1 1   0.00000
HETATM    27 Pt                  5.70478   9.75927   4.46680  Pt1   1 1   0.00000
HETATM    28 Pt                  1.65616   2.73422   2.20546  Pt1   1 1   0.00000
HETATM    29 Pt                  1.65393   5.54596   2.18789  Pt1   1 1   0.00000
HETATM    30 Pt                  1.65797   8.36128   2.17604  Pt1   1 1   0.00000
HETATM    31 Pt                  4.09382   4.14139   2.15435  Pt1   1 1   0.00000
HETATM    32 Pt                  4.09193   6.95416   2.18476  Pt1   1 1   0.00000
HETATM    33 Pt                  4.09309   9.77114   2.15774  Pt1   1 1   0.00000
HETATM    34 Pt                  6.53333   5.54957   2.17967  Pt1   1 1   0.00000
HETATM    35 Pt                  6.53277   8.35728   2.20419  Pt1   1 1   0.00000
HETATM    36 Pt                  6.53116  11.17475   2.13737  Pt1   1 1   0.00000
HETATM    37 Pt                  0.05183  -0.07030  21.99012  Pt1   1 1   0.00000
HETATM    38 Pt                  0.04780   2.74192  22.03166  Pt1   1 1   0.00000
HETATM    39 Pt                  0.04930   5.54993  22.00209  Pt1   1 1   0.00000
HETATM    40 Pt                  2.48179   1.33159  22.00523  Pt1   1 1   0.00000
HETATM    41 Pt                  2.48090   4.15027  22.01505  Pt1   1 1   0.00000
HETATM    42 Pt                  2.48873   6.96198  21.99528  Pt1   1 1   0.00000
HETATM    43 Pt                  4.92147   2.74060  21.96766  Pt1   1 1   0.00000
HETATM    44 Pt                  4.92196   5.55838  21.99702  Pt1   1 1   0.00000
HETATM    45 Pt                  4.92281   8.36868  22.00879  Pt1   1 1   0.00000
HETATM    46 C                   3.24914   7.05153  11.34573   C1   1 1   0.00000
HETATM    47 C                   1.84868   7.03034  10.86020   C1   1 1   0.00000
HETATM    48 C                   3.67863   5.99094  12.35726   C1   1 1   0.00000
HETATM    49 H                   5.83284   6.92211  10.13339   H1   1 1   0.00000
HETATM    50 H                   3.55481   8.05710  11.67838   H1   1 1   0.00000
HETATM    51 H                   0.79181   4.12007  10.17288   H1   1 1   0.00000
HETATM    52 H                   3.08010   2.35047  10.25909   H1   1 1   0.00000
HETATM    53 H                   1.01846   6.98376  11.58249   H1   1 1   0.00000
HETATM    54 H                   3.42931   4.97187  12.03147   H1   1 1   0.00000
HETATM    55 H                   4.75900   6.04403  12.55399   H1   1 1   0.00000
HETATM    56 H                   3.15492   6.18504  13.31306   H1   1 1   0.00000
END

XTLGRF 200
DESCRP Pt111_surface
REMARK Created by ADFinput
RUTYPE NORMAL RUN
RUTYPE ENDPO 1.0
RUTYPE MAXIT 500
#refdata 
CRYSTX     8.44295    8.44293   22.16730   90.00000   90.00000   60.00000
HETATM     1 Pt                  1.63124   2.82738   9.21488  Pt1   1 1   0.00000
HETATM     2 Pt                  1.63016   5.64087   9.21234  Pt1   1 1   0.00000
HETATM     3 Pt                  1.63037   8.45653   9.21303  Pt1   1 1   0.00000
HETATM     4 Pt                  4.06825   4.23342   9.21267  Pt1   1 1   0.00000
HETATM     5 Pt                  4.06870   7.04896   9.21509  Pt1   1 1   0.00000
HETATM     6 Pt                  4.06840   9.86407   9.21366  Pt1   1 1   0.00000
HETATM     7 Pt                  6.50681   5.64112   9.21266  Pt1   1 1   0.00000
HETATM     8 Pt                  6.50653   8.45644   9.21312  Pt1   1 1   0.00000
HETATM     9 Pt                  6.50565  11.27037   9.21468  Pt1   1 1   0.00000
HETATM    10 Pt                  0.00462   0.00953   6.87705  Pt1   1 1   0.00000
HETATM    11 Pt                  0.00479   2.82428   6.87815  Pt1   1 1   0.00000
HETATM    12 Pt                  0.00469   5.63872   6.87706  Pt1   1 1   0.00000
HETATM    13 Pt                  2.44218   1.41723   6.87849  Pt1   1 1   0.00000
HETATM    14 Pt                  2.44205   4.23134   6.87801  Pt1   1 1   0.00000
HETATM    15 Pt                  2.44212   7.04583   6.87851  Pt1   1 1   0.00000
HETATM    16 Pt                  4.87968   2.82409   6.87720  Pt1   1 1   0.00000
HETATM    17 Pt                  4.87942   5.63865   6.87842  Pt1   1 1   0.00000
HETATM    18 Pt                  4.87936   8.45302   6.87849  Pt1   1 1   0.00000
HETATM    19 Pt                  0.81668   1.41729   4.57961  Pt1   1 1   0.00000
HETATM    20 Pt                  0.81672   4.23121   4.57935  Pt1   1 1   0.00000
HETATM    21 Pt                  0.81675   7.04566   4.57944  Pt1   1 1   0.00000
HETATM    22 Pt                  3.25358   2.82432   4.57949  Pt1   1 1   0.00000
HETATM    23 Pt                  3.25395   5.63876   4.57989  Pt1   1 1   0.00000
HETATM    24 Pt                  3.25394   8.45299   4.58007  Pt1   1 1   0.00000
HETATM    25 Pt                  5.69094   4.23169   4.57917  Pt1   1 1   0.00000
HETATM    26 Pt                  5.69111   7.04577   4.57980  Pt1   1 1   0.00000
HETATM    27 Pt                  5.69102   9.85985   4.57916  Pt1   1 1   0.00000
HETATM    28 Pt                  1.63147   2.82950   2.28064  Pt1   1 1   0.00000
HETATM    29 Pt                  1.63141   5.64396   2.28116  Pt1   1 1   0.00000
HETATM    30 Pt                  1.63138   8.45803   2.28132  Pt1   1 1   0.00000
HETATM    31 Pt                  4.06889   4.23659   2.28110  Pt1   1 1   0.00000
HETATM    32 Pt                  4.06874   7.05102   2.28134  Pt1   1 1   0.00000
HETATM    33 Pt                  4.06884   9.86530   2.28124  Pt1   1 1   0.00000
HETATM    34 Pt                  6.50595   5.64366   2.28110  Pt1   1 1   0.00000
HETATM    35 Pt                  6.50602   8.45836   2.28112  Pt1   1 1   0.00000
HETATM    36 Pt                  6.50604  11.27242   2.28061  Pt1   1 1   0.00000
HETATM    37 Pt                  0.01128   0.02193  22.11213  Pt1   1 1   0.00000
HETATM    38 Pt                  0.01097   2.83622  22.11237  Pt1   1 1   0.00000
HETATM    39 Pt                  0.01129   5.65054  22.11200  Pt1   1 1   0.00000
HETATM    40 Pt                  2.44879   1.42862  22.11244  Pt1   1 1   0.00000
HETATM    41 Pt                  2.44874   4.24362  22.11239  Pt1   1 1   0.00000
HETATM    42 Pt                  2.44856   7.05776  22.11243  Pt1   1 1   0.00000
HETATM    43 Pt                  4.88583   2.83620  22.11206  Pt1   1 1   0.00000
HETATM    44 Pt                  4.88574   5.65057  22.11227  Pt1   1 1   0.00000
HETATM    45 Pt                  4.88588   8.46478  22.11242  Pt1   1 1   0.00000
END

XTLGRF 200
DESCRP C1_H_act
REMARK Created by ADFinput
RUTYPE NORMAL RUN
RUTYPE ENDPO 1.0
RUTYPE MAXIT 500
#refdata 
CRYSTX     8.44295    8.44293   22.16730   90.00000   90.00000   60.00000
HETATM     1 Pt                  1.73128   2.90928   9.13739  Pt1   1 1   0.00000
HETATM     2 Pt                  1.76106   5.75759   9.39757  Pt1   1 1   0.00000
HETATM     3 Pt                  1.76215   8.54178   9.08601  Pt1   1 1   0.00000
HETATM     4 Pt                  4.22776   4.35718   9.13816  Pt1   1 1   0.00000
HETATM     5 Pt                  4.21338   7.14761   9.08847  Pt1   1 1   0.00000
HETATM     6 Pt                  4.22381   9.92411   9.13251  Pt1   1 1   0.00000
HETATM     7 Pt                  6.64240   5.73456   9.10101  Pt1   1 1   0.00000
HETATM     8 Pt                  6.63914   8.54618   9.08883  Pt1   1 1   0.00000
HETATM     9 Pt                  6.64700  11.36641   9.08278  Pt1   1 1   0.00000
HETATM    10 Pt                  0.15044   0.09745   6.74757  Pt1   1 1   0.00000
HETATM    11 Pt                  0.15268   2.90500   6.75423  Pt1   1 1   0.00000
HETATM    12 Pt                  0.17050   5.72123   6.80824  Pt1   1 1   0.00000
HETATM    13 Pt                  2.59616   1.50562   6.74616  Pt1   1 1   0.00000
HETATM    14 Pt                  2.58033   4.32736   6.83058  Pt1   1 1   0.00000
HETATM    15 Pt                  2.58031   7.11210   6.80863  Pt1   1 1   0.00000
HETATM    16 Pt                  5.01758   2.90546   6.74538  Pt1   1 1   0.00000
HETATM    17 Pt                  5.02654   5.71783   6.75485  Pt1   1 1   0.00000
HETATM    18 Pt                  5.02321   8.54131   6.73274  Pt1   1 1   0.00000
HETATM    19 Pt                  0.97239   1.49192   4.44769  Pt1   1 1   0.00000
HETATM    20 Pt                  0.97766   4.31108   4.49437  Pt1   1 1   0.00000
HETATM    21 Pt                  0.97950   7.11147   4.49009  Pt1   1 1   0.00000
HETATM    22 Pt                  3.41382   2.89564   4.44033  Pt1   1 1   0.00000
HETATM    23 Pt                  3.40459   5.71262   4.49365  Pt1   1 1   0.00000
HETATM    24 Pt                  3.41649   8.52686   4.42774  Pt1   1 1   0.00000
HETATM    25 Pt                  5.85018   4.30878   4.44686  Pt1   1 1   0.00000
HETATM    26 Pt                  5.84976   7.11686   4.42522  Pt1   1 1   0.00000
HETATM    27 Pt                  5.84519   9.93073   4.43111  Pt1   1 1   0.00000
HETATM    28 Pt                  1.80117   2.89035   2.15785  Pt1   1 1   0.00000
HETATM    29 Pt                  1.79940   5.70374   2.18723  Pt1   1 1   0.00000
HETATM    30 Pt                  1.79653   8.51687   2.15647  Pt1   1 1   0.00000
HETATM    31 Pt                  4.23841   4.29682   2.15685  Pt1   1 1   0.00000
HETATM    32 Pt                  4.23640   7.10839   2.14041  Pt1   1 1   0.00000
HETATM    33 Pt                  4.23623   9.92547   2.10721  Pt1   1 1   0.00000
HETATM    34 Pt                  6.67559   5.70268   2.14002  Pt1   1 1   0.00000
HETATM    35 Pt                  6.67648   8.51695   2.14466  Pt1   1 1   0.00000
HETATM    36 Pt                  6.67593  11.33370   2.15968  Pt1   1 1   0.00000
HETATM    37 Pt                  0.18558   0.06498  21.98845  Pt1   1 1   0.00000
HETATM    38 Pt                  0.18733   2.88204  21.98114  Pt1   1 1   0.00000
HETATM    39 Pt                  0.19124   5.69612  21.99397  Pt1   1 1   0.00000
HETATM    40 Pt                  2.62308   1.47258  21.96366  Pt1   1 1   0.00000
HETATM    41 Pt                  2.62087   4.29366  21.99312  Pt1   1 1   0.00000
HETATM    42 Pt                  2.61976   7.09874  21.99011  Pt1   1 1   0.00000
HETATM    43 Pt                  5.06055   2.87957  21.96539  Pt1   1 1   0.00000
HETATM    44 Pt                  5.05796   5.69334  21.97767  Pt1   1 1   0.00000
HETATM    45 Pt                  5.06102   8.51164  21.95328  Pt1   1 1   0.00000
HETATM    46 C                   2.68559   6.42604  12.30113   C1   1 1   0.00000
HETATM    47 C                   1.58907   5.73126  11.49788   C1   1 1   0.00000
HETATM    48 C                   2.40752   6.29303  13.81923   C1   1 1   0.00000
HETATM    49 H                   3.67341   5.99365  12.07190   H1   1 1   0.00000
HETATM    50 H                   2.73712   7.49334  12.03459   H1   1 1   0.00000
HETATM    51 H                   3.40794   2.90212  10.00035   H1   1 1   0.00000
HETATM    52 H                   0.60749   6.19502  11.68543   H1   1 1   0.00000
HETATM    53 H                   1.52415   4.65777  11.73667   H1   1 1   0.00000
HETATM    54 H                   2.46572   5.24379  14.14949   H1   1 1   0.00000
HETATM    55 H                   3.14772   6.87188  14.39339   H1   1 1   0.00000
HETATM    56 H                   1.40770   6.67687  14.07842   H1   1 1   0.00000
END

XTLGRF 200
DESCRP C2_H_act
REMARK Created by ADFinput
RUTYPE NORMAL RUN
RUTYPE ENDPO 1.0
RUTYPE MAXIT 500
#refdata 
CRYSTX     8.44295    8.44293   22.16730   90.00000   90.00000   60.00000
HETATM     1 Pt                  1.61597   2.68273   9.07444  Pt1   1 1   0.00000
HETATM     2 Pt                  1.57532   5.50498   9.10412  Pt1   1 1   0.00000
HETATM     3 Pt                  1.61042   8.33477   9.07073  Pt1   1 1   0.00000
HETATM     4 Pt                  4.08669   4.06378   9.12517  Pt1   1 1   0.00000
HETATM     5 Pt                  4.09004   6.98405   9.51875  Pt1   1 1   0.00000
HETATM     6 Pt                  4.06121   9.73682   9.07365  Pt1   1 1   0.00000
HETATM     7 Pt                  6.51118   5.50708   9.06929  Pt1   1 1   0.00000
HETATM     8 Pt                  6.49288   8.33017   9.07024  Pt1   1 1   0.00000
HETATM     9 Pt                  6.49919  11.14183   9.06686  Pt1   1 1   0.00000
HETATM    10 Pt                  0.00158  -0.10310   6.70826  Pt1   1 1   0.00000
HETATM    11 Pt                  0.00484   2.71465   6.73027  Pt1   1 1   0.00000
HETATM    12 Pt                  0.00343   5.53230   6.71167  Pt1   1 1   0.00000
HETATM    13 Pt                  2.44139   1.30521   6.73199  Pt1   1 1   0.00000
HETATM    14 Pt                  2.44344   4.12082   6.75555  Pt1   1 1   0.00000
HETATM    15 Pt                  2.46244   6.93043   6.81707  Pt1   1 1   0.00000
HETATM    16 Pt                  4.88055   2.71853   6.71755  Pt1   1 1   0.00000
HETATM    17 Pt                  4.86235   5.54642   6.82587  Pt1   1 1   0.00000
HETATM    18 Pt                  4.86797   8.32403   6.78918  Pt1   1 1   0.00000
HETATM    19 Pt                  0.82396   1.32665   4.42614  Pt1   1 1   0.00000
HETATM    20 Pt                  0.82164   4.13849   4.42643  Pt1   1 1   0.00000
HETATM    21 Pt                  0.82011   6.95260   4.41315  Pt1   1 1   0.00000
HETATM    22 Pt                  3.25916   2.73086   4.43016  Pt1   1 1   0.00000
HETATM    23 Pt                  3.26633   5.55124   4.49669  Pt1   1 1   0.00000
HETATM    24 Pt                  3.26701   8.35276   4.47091  Pt1   1 1   0.00000
HETATM    25 Pt                  5.69650   4.13692   4.41498  Pt1   1 1   0.00000
HETATM    26 Pt                  5.68945   6.95339   4.47001  Pt1   1 1   0.00000
HETATM    27 Pt                  5.69646   9.76703   4.39143  Pt1   1 1   0.00000
HETATM    28 Pt                  1.64419   2.74777   2.13314  Pt1   1 1   0.00000
HETATM    29 Pt                  1.64788   5.56034   2.14174  Pt1   1 1   0.00000
HETATM    30 Pt                  1.64504   8.37876   2.13749  Pt1   1 1   0.00000
HETATM    31 Pt                  4.07993   4.15619   2.14105  Pt1   1 1   0.00000
HETATM    32 Pt                  4.08262   6.96751   2.16895  Pt1   1 1   0.00000
HETATM    33 Pt                  4.07924   9.78284   2.12070  Pt1   1 1   0.00000
HETATM    34 Pt                  6.52118   5.56148   2.13538  Pt1   1 1   0.00000
HETATM    35 Pt                  6.51919   8.37559   2.11828  Pt1   1 1   0.00000
HETATM    36 Pt                  6.51972  11.19116   2.07704  Pt1   1 1   0.00000
HETATM    37 Pt                  0.02832  -0.04638  21.94128  Pt1   1 1   0.00000
HETATM    38 Pt                  0.02382   2.76969  21.96402  Pt1   1 1   0.00000
HETATM    39 Pt                  0.02862   5.58269  21.93239  Pt1   1 1   0.00000
HETATM    40 Pt                  2.46542   1.36141  21.96467  Pt1   1 1   0.00000
HETATM    41 Pt                  2.46500   4.17784  21.97130  Pt1   1 1   0.00000
HETATM    42 Pt                  2.47017   6.98908  21.97890  Pt1   1 1   0.00000
HETATM    43 Pt                  4.90225   2.76909  21.93332  Pt1   1 1   0.00000
HETATM    44 Pt                  4.89856   5.58580  21.97375  Pt1   1 1   0.00000
HETATM    45 Pt                  4.89745   8.39118  21.95749  Pt1   1 1   0.00000
HETATM    46 C                   4.15156   7.31126  11.64796   C1   1 1   0.00000
HETATM    47 C                   2.85971   6.87227  12.33337   C1   1 1   0.00000
HETATM    48 C                   5.39098   6.68928  12.28454   C1   1 1   0.00000
HETATM    49 H                   3.18271   5.36656  10.00216   H1   1 1   0.00000
HETATM    50 H                   4.22830   8.40984  11.65693   H1   1 1   0.00000
HETATM    51 H                   2.74324   5.77770  12.34309   H1   1 1   0.00000
HETATM    52 H                   1.96295   7.31400  11.87747   H1   1 1   0.00000
HETATM    53 H                   2.89845   7.20925  13.38752   H1   1 1   0.00000
HETATM    54 H                   5.38898   5.59149  12.21958   H1   1 1   0.00000
HETATM    55 H                   6.32633   7.06638  11.84929   H1   1 1   0.00000
HETATM    56 H                   5.39294   6.95610  13.35960   H1   1 1   0.00000
END

XTLGRF 200
DESCRP 1_propylidene
REMARK Created by AMSinput
RUTYPE NORMAL RUN
RUTYPE ENDPO 1.0
RUTYPE MAXIT 500
#refdata 
CRYSTX     8.44295    8.44294   22.16730   90.00000   90.00000   60.00000
HETATM     1 Pt                  1.77164   2.96566   9.17072  Pt1   1 1   0.00000
HETATM     2 Pt                  1.80029   5.77602   9.28059  Pt1   1 1   0.00000
HETATM     3 Pt                  1.81681   8.47253   9.29712  Pt1   1 1   0.00000
HETATM     4 Pt                  4.24831   4.36343   9.08613  Pt1   1 1   0.00000
HETATM     5 Pt                  4.29367   7.15225   8.97867  Pt1   1 1   0.00000
HETATM     6 Pt                  4.25532   9.93077   9.07220  Pt1   1 1   0.00000
HETATM     7 Pt                  6.64475   5.74059   9.10118  Pt1   1 1   0.00000
HETATM     8 Pt                  6.66983   8.57210   9.05510  Pt1   1 1   0.00000
HETATM     9 Pt                  6.61851  11.36041   8.96931  Pt1   1 1   0.00000
HETATM    10 Pt                  0.17466   0.12130   6.72783  Pt1   1 1   0.00000
HETATM    11 Pt                  0.16497   2.92357   6.72513  Pt1   1 1   0.00000
HETATM    12 Pt                  0.17867   5.73581   6.71388  Pt1   1 1   0.00000
HETATM    13 Pt                  2.58298   1.50901   6.77194  Pt1   1 1   0.00000
HETATM    14 Pt                  2.58548   4.34474   6.77370  Pt1   1 1   0.00000
HETATM    15 Pt                  2.58740   7.14911   6.73849  Pt1   1 1   0.00000
HETATM    16 Pt                  5.00910   2.92488   6.64906  Pt1   1 1   0.00000
HETATM    17 Pt                  5.04469   5.72418   6.67524  Pt1   1 1   0.00000
HETATM    18 Pt                  5.03577   8.56942   6.65772  Pt1   1 1   0.00000
HETATM    19 Pt                  0.97400   1.51078   4.43465  Pt1   1 1   0.00000
HETATM    20 Pt                  0.97739   4.32685   4.42282  Pt1   1 1   0.00000
HETATM    21 Pt                  0.97801   7.13726   4.42159  Pt1   1 1   0.00000
HETATM    22 Pt                  3.40965   2.91644   4.36852  Pt1   1 1   0.00000
HETATM    23 Pt                  3.40318   5.72604   4.38325  Pt1   1 1   0.00000
HETATM    24 Pt                  3.40458   8.54956   4.38361  Pt1   1 1   0.00000
HETATM    25 Pt                  5.84265   4.32840   4.36303  Pt1   1 1   0.00000
HETATM    26 Pt                  5.84946   7.13721   4.35669  Pt1   1 1   0.00000
HETATM    27 Pt                  5.84465   9.94638   4.35146  Pt1   1 1   0.00000
HETATM    28 Pt                  1.78009   2.90175   2.10307  Pt1   1 1   0.00000
HETATM    29 Pt                  1.78102   5.71956   2.09787  Pt1   1 1   0.00000
HETATM    30 Pt                  1.77866   8.53123   2.10619  Pt1   1 1   0.00000
HETATM    31 Pt                  4.21822   4.30750   2.04835  Pt1   1 1   0.00000
HETATM    32 Pt                  4.21786   7.12399   2.05617  Pt1   1 1   0.00000
HETATM    33 Pt                  4.21855   9.93890   2.04438  Pt1   1 1   0.00000
HETATM    34 Pt                  6.66124   5.71800   2.07995  Pt1   1 1   0.00000
HETATM    35 Pt                  6.65927   8.53107   2.07128  Pt1   1 1   0.00000
HETATM    36 Pt                  6.65710  11.34720   2.08221  Pt1   1 1   0.00000
HETATM    37 Pt                  0.16410   8.51801  21.92339  Pt1   1 1   0.00000
HETATM    38 Pt                  0.16650   2.88703  21.91909  Pt1   1 1   0.00000
HETATM    39 Pt                  0.16718   5.70066  21.91948  Pt1   1 1   0.00000
HETATM    40 Pt                  2.59923   9.91867  21.90803  Pt1   1 1   0.00000
HETATM    41 Pt                  2.59623   4.29805  21.90583  Pt1   1 1   0.00000
HETATM    42 Pt                  2.59449   7.10827  21.90633  Pt1   1 1   0.00000
HETATM    43 Pt                  5.03491  11.32983  21.88001  Pt1   1 1   0.00000
HETATM    44 Pt                  5.03628   5.69828  21.88954  Pt1   1 1   0.00000
HETATM    45 Pt                  5.03565   8.51503  21.88555  Pt1   1 1   0.00000
HETATM    46 C                   2.85727   7.11036  11.94219   C1   1 1   0.00000
HETATM    47 C                   1.75799   7.09352  10.87608   C1   1 1   0.00000
HETATM    48 C                   2.31890   6.99470  13.38135   C1   1 1   0.00000
HETATM    49 H                   3.58012   6.30094  11.74282   H1   1 1   0.00000
HETATM    50 H                   3.43762   8.04401  11.83695   H1   1 1   0.00000
HETATM    51 H                   3.47207   2.92825   9.97986   H1   1 1   0.00000
HETATM    52 H                   0.93194   1.56330  10.04267   H1   1 1   0.00000
HETATM    53 H                   0.75204   7.10682  11.32761   H1   1 1   0.00000
HETATM    54 H                   1.80674   6.03379  13.54603   H1   1 1   0.00000
HETATM    55 H                   3.15164   7.06198  14.09939   H1   1 1   0.00000
HETATM    56 H                   1.61241   7.80780  13.61247   H1   1 1   0.00000
END

XTLGRF 200
DESCRP propene_2H
REMARK Created by ADFinput
RUTYPE NORMAL RUN
RUTYPE ENDPO 1.0
RUTYPE MAXIT 500
#refdata 
CRYSTX     8.44295    8.44293   22.16730   90.00000   90.00000   60.00000
HETATM     1 Pt                  1.67543   2.76525   9.19579  Pt1   1 1   0.00000
HETATM     2 Pt                  1.68166   5.67126   9.42313  Pt1   1 1   0.00000
HETATM     3 Pt                  1.63294   8.45036   9.10123  Pt1   1 1   0.00000
HETATM     4 Pt                  4.10361   4.16539   9.14595  Pt1   1 1   0.00000
HETATM     5 Pt                  4.01491   7.00882   9.47515  Pt1   1 1   0.00000
HETATM     6 Pt                  4.07740   9.85066   9.14997  Pt1   1 1   0.00000
HETATM     7 Pt                  6.53366   5.56298   9.18969  Pt1   1 1   0.00000
HETATM     8 Pt                  6.48902   8.46677   9.25013  Pt1   1 1   0.00000
HETATM     9 Pt                  6.50068  11.25173   9.14420  Pt1   1 1   0.00000
HETATM    10 Pt                  0.00258  -0.01091   6.77273  Pt1   1 1   0.00000
HETATM    11 Pt                  0.00998   2.80697   6.84303  Pt1   1 1   0.00000
HETATM    12 Pt                  0.03179   5.61436   6.86880  Pt1   1 1   0.00000
HETATM    13 Pt                  2.45420   1.40796   6.77587  Pt1   1 1   0.00000
HETATM    14 Pt                  2.43805   4.22804   6.87378  Pt1   1 1   0.00000
HETATM    15 Pt                  2.45437   7.02045   6.85350  Pt1   1 1   0.00000
HETATM    16 Pt                  4.89042   2.79780   6.76241  Pt1   1 1   0.00000
HETATM    17 Pt                  4.87717   5.63845   6.87827  Pt1   1 1   0.00000
HETATM    18 Pt                  4.87595   8.41464   6.87264  Pt1   1 1   0.00000
HETATM    19 Pt                  0.81736   1.40735   4.48552  Pt1   1 1   0.00000
HETATM    20 Pt                  0.82125   4.22523   4.55181  Pt1   1 1   0.00000
HETATM    21 Pt                  0.81741   7.02618   4.47765  Pt1   1 1   0.00000
HETATM    22 Pt                  3.25495   2.81151   4.47923  Pt1   1 1   0.00000
HETATM    23 Pt                  3.25156   5.63348   4.56007  Pt1   1 1   0.00000
HETATM    24 Pt                  3.26001   8.43741   4.47787  Pt1   1 1   0.00000
HETATM    25 Pt                  5.69424   4.22049   4.47756  Pt1   1 1   0.00000
HETATM    26 Pt                  5.68396   7.03391   4.55423  Pt1   1 1   0.00000
HETATM    27 Pt                  5.69492   9.84247   4.47985  Pt1   1 1   0.00000
HETATM    28 Pt                  1.63553   2.81061   2.20522  Pt1   1 1   0.00000
HETATM    29 Pt                  1.63835   5.62257   2.21260  Pt1   1 1   0.00000
HETATM    30 Pt                  1.63507   8.43895   2.16378  Pt1   1 1   0.00000
HETATM    31 Pt                  4.07368   4.21601   2.20763  Pt1   1 1   0.00000
HETATM    32 Pt                  4.07370   7.02888   2.21198  Pt1   1 1   0.00000
HETATM    33 Pt                  4.07524   9.84392   2.15300  Pt1   1 1   0.00000
HETATM    34 Pt                  6.50978   5.62554   2.20486  Pt1   1 1   0.00000
HETATM    35 Pt                  6.51457   8.43315   2.21416  Pt1   1 1   0.00000
HETATM    36 Pt                  6.51112  11.25088   2.15169  Pt1   1 1   0.00000
HETATM    37 Pt                  0.02291  -0.00530  21.99913  Pt1   1 1   0.00000
HETATM    38 Pt                  0.01898   2.81015  22.03947  Pt1   1 1   0.00000
HETATM    39 Pt                  0.02508   5.62050  22.00894  Pt1   1 1   0.00000
HETATM    40 Pt                  2.45965   1.40119  22.00068  Pt1   1 1   0.00000
HETATM    41 Pt                  2.45452   4.21956  22.04218  Pt1   1 1   0.00000
HETATM    42 Pt                  2.46308   7.02368  22.01115  Pt1   1 1   0.00000
HETATM    43 Pt                  4.89672   2.80869  21.99620  Pt1   1 1   0.00000
HETATM    44 Pt                  4.89370   5.62700  22.04090  Pt1   1 1   0.00000
HETATM    45 Pt                  4.89811   8.43385  22.00953  Pt1   1 1   0.00000
HETATM    46 C                   3.37852   6.89107  11.53552   C1   1 1   0.00000
HETATM    47 C                   2.10698   6.10117  11.46115   C1   1 1   0.00000
HETATM    48 C                   4.44548   6.33586  12.47335   C1   1 1   0.00000
HETATM    49 H                   5.82000   6.99682  10.10019   H1   1 1   0.00000
HETATM    50 H                   3.19068   7.95958  11.72154   H1   1 1   0.00000
HETATM    51 H                   0.77834   4.09419  10.09957   H1   1 1   0.00000
HETATM    52 H                   1.21661   6.65893  11.78433   H1   1 1   0.00000
HETATM    53 H                   2.17303   5.11887  11.94766   H1   1 1   0.00000
HETATM    54 H                   4.69154   5.28784  12.25015   H1   1 1   0.00000
HETATM    55 H                   5.37024   6.92827  12.45128   H1   1 1   0.00000
HETATM    56 H                   4.04988   6.37649  13.50650   H1   1 1   0.00000
END

XTLGRF 200
DESCRP 2_propylidene
REMARK Created by AMSinput
RUTYPE NORMAL RUN
RUTYPE ENDPO 1.0
RUTYPE MAXIT 500
#refdata 
CRYSTX     8.44295    8.44294   22.16730   90.00000   90.00000   60.00000
HETATM     1 Pt                  1.67159   2.80043   9.05100  Pt1   1 1   0.00000
HETATM     2 Pt                  1.65042   5.61902   9.07757  Pt1   1 1   0.00000
HETATM     3 Pt                  1.60474   8.46237   8.95691  Pt1   1 1   0.00000
HETATM     4 Pt                  4.10694   4.18721   9.12123  Pt1   1 1   0.00000
HETATM     5 Pt                  4.10569   7.08824   9.37436  Pt1   1 1   0.00000
HETATM     6 Pt                  4.06618   9.78464   9.41911  Pt1   1 1   0.00000
HETATM     7 Pt                  6.54199   5.63746   9.04734  Pt1   1 1   0.00000
HETATM     8 Pt                  6.60142   8.41056   8.99230  Pt1   1 1   0.00000
HETATM     9 Pt                  6.56038  11.30771   9.07039  Pt1   1 1   0.00000
HETATM    10 Pt                  0.02467   8.43663   6.64223  Pt1   1 1   0.00000
HETATM    11 Pt                  0.05350   2.79548   6.65774  Pt1   1 1   0.00000
HETATM    12 Pt                  0.05345   5.63491   6.67749  Pt1   1 1   0.00000
HETATM    13 Pt                  2.51388   9.85079   6.72661  Pt1   1 1   0.00000
HETATM    14 Pt                  2.48787   4.21747   6.71265  Pt1   1 1   0.00000
HETATM    15 Pt                  2.50374   7.02488   6.73270  Pt1   1 1   0.00000
HETATM    16 Pt                  4.90948  11.23261   6.77706  Pt1   1 1   0.00000
HETATM    17 Pt                  4.90659   5.64468   6.77507  Pt1   1 1   0.00000
HETATM    18 Pt                  4.91034   8.43772   6.76387  Pt1   1 1   0.00000
HETATM    19 Pt                  0.86138   1.39208   4.34274  Pt1   1 1   0.00000
HETATM    20 Pt                  0.86021   4.19982   4.36622  Pt1   1 1   0.00000
HETATM    21 Pt                  0.85601   7.01162   4.36195  Pt1   1 1   0.00000
HETATM    22 Pt                  3.29999   2.79372   4.42010  Pt1   1 1   0.00000
HETATM    23 Pt                  3.30271   5.61498   4.43390  Pt1   1 1   0.00000
HETATM    24 Pt                  3.30519   8.42923   4.43072  Pt1   1 1   0.00000
HETATM    25 Pt                  5.73479   4.20261   4.37411  Pt1   1 1   0.00000
HETATM    26 Pt                  5.72903   7.01135   4.39058  Pt1   1 1   0.00000
HETATM    27 Pt                  5.72811   9.83715   4.38887  Pt1   1 1   0.00000
HETATM    28 Pt                  1.66091   2.77481   2.06778  Pt1   1 1   0.00000
HETATM    29 Pt                  1.66118   5.58570   2.08691  Pt1   1 1   0.00000
HETATM    30 Pt                  1.65907   8.40279   2.07690  Pt1   1 1   0.00000
HETATM    31 Pt                  4.09247   4.18427   2.10273  Pt1   1 1   0.00000
HETATM    32 Pt                  4.09228   6.99482   2.11141  Pt1   1 1   0.00000
HETATM    33 Pt                  4.09298   9.80954   2.10162  Pt1   1 1   0.00000
HETATM    34 Pt                  6.53130   5.58389   2.03967  Pt1   1 1   0.00000
HETATM    35 Pt                  6.53136   8.40056   2.06527  Pt1   1 1   0.00000
HETATM    36 Pt                  6.53046  11.21563   2.04633  Pt1   1 1   0.00000
HETATM    37 Pt                  0.01277   8.37884  21.87231  Pt1   1 1   0.00000
HETATM    38 Pt                  0.01651   2.75249  21.88277  Pt1   1 1   0.00000
HETATM    39 Pt                  0.01766   5.56752  21.89318  Pt1   1 1   0.00000
HETATM    40 Pt                  2.45896   9.79154  21.91314  Pt1   1 1   0.00000
HETATM    41 Pt                  2.45589   4.16192  21.91862  Pt1   1 1   0.00000
HETATM    42 Pt                  2.45633   6.97417  21.92705  Pt1   1 1   0.00000
HETATM    43 Pt                  4.88952  11.19382  21.90558  Pt1   1 1   0.00000
HETATM    44 Pt                  4.88975   5.57134  21.90896  Pt1   1 1   0.00000
HETATM    45 Pt                  4.88515   8.38076  21.91568  Pt1   1 1   0.00000
HETATM    46 C                   3.99537   8.39187  11.02096   C1   1 1   0.00000
HETATM    47 C                   2.71829   8.42263  11.85099   C1   1 1   0.00000
HETATM    48 C                   5.19022   8.34856  11.97032   C1   1 1   0.00000
HETATM    49 H                   3.24411   5.53752  10.05475   H1   1 1   0.00000
HETATM    50 H                   5.83488  10.00323   9.97236   H1   1 1   0.00000
HETATM    51 H                   2.70542   7.56471  12.54676   H1   1 1   0.00000
HETATM    52 H                   1.78095   8.39365  11.26722   H1   1 1   0.00000
HETATM    53 H                   2.70139   9.34572  12.45707   H1   1 1   0.00000
HETATM    54 H                   5.05480   7.51503  12.68180   H1   1 1   0.00000
HETATM    55 H                   6.16166   8.21858  11.47322   H1   1 1   0.00000
HETATM    56 H                   5.22826   9.28232  12.56108   H1   1 1   0.00000
END

XTLGRF 200
DESCRP methylidyne_ethylidy
REMARK Created by AMSinput
RUTYPE NORMAL RUN
RUTYPE ENDPO 1.0
RUTYPE MAXIT 500
#refdata 
CRYSTX     8.44295    8.44294   22.16730   90.00000   90.00000   60.00000
HETATM     1 Pt                  1.65246   2.68589   9.36149  Pt1   1 1   0.00000
HETATM     2 Pt                  1.61540   5.52563   9.16313  Pt1   1 1   0.00000
HETATM     3 Pt                  1.59368   8.32259   9.26154  Pt1   1 1   0.00000
HETATM     4 Pt                  4.09625   4.10274   9.15532  Pt1   1 1   0.00000
HETATM     5 Pt                  4.07015   6.93431   9.39058  Pt1   1 1   0.00000
HETATM     6 Pt                  4.13104   9.74222   9.18281  Pt1   1 1   0.00000
HETATM     7 Pt                  6.46844   5.48779   9.23062  Pt1   1 1   0.00000
HETATM     8 Pt                  6.51119   8.34350   9.23414  Pt1   1 1   0.00000
HETATM     9 Pt                  6.48646  11.18297   9.01563  Pt1   1 1   0.00000
HETATM    10 Pt                  0.01180   8.37233   6.75665  Pt1   1 1   0.00000
HETATM    11 Pt                  0.00851   2.71328   6.85939  Pt1   1 1   0.00000
HETATM    12 Pt                  0.00479   5.51749   6.75955  Pt1   1 1   0.00000
HETATM    13 Pt                  2.43667   9.75758   6.82741  Pt1   1 1   0.00000
HETATM    14 Pt                  2.43327   4.11511   6.80518  Pt1   1 1   0.00000
HETATM    15 Pt                  2.43651   6.94514   6.77080  Pt1   1 1   0.00000
HETATM    16 Pt                  4.86010  11.16324   6.72377  Pt1   1 1   0.00000
HETATM    17 Pt                  4.86365   5.55531   6.82760  Pt1   1 1   0.00000
HETATM    18 Pt                  4.87654   8.34494   6.76996  Pt1   1 1   0.00000
HETATM    19 Pt                  0.81840   1.32581   4.47600  Pt1   1 1   0.00000
HETATM    20 Pt                  0.81850   4.13765   4.47733  Pt1   1 1   0.00000
HETATM    21 Pt                  0.81692   6.95400   4.41262  Pt1   1 1   0.00000
HETATM    22 Pt                  3.25461   2.73147   4.44626  Pt1   1 1   0.00000
HETATM    23 Pt                  3.25916   5.54813   4.44436  Pt1   1 1   0.00000
HETATM    24 Pt                  3.24959   8.36189   4.44472  Pt1   1 1   0.00000
HETATM    25 Pt                  5.68900   4.15362   4.42606  Pt1   1 1   0.00000
HETATM    26 Pt                  5.69589   6.95453   4.47445  Pt1   1 1   0.00000
HETATM    27 Pt                  5.69253   9.77173   4.41258  Pt1   1 1   0.00000
HETATM    28 Pt                  1.64256   2.73660   2.16819  Pt1   1 1   0.00000
HETATM    29 Pt                  1.64397   5.55468   2.11934  Pt1   1 1   0.00000
HETATM    30 Pt                  1.63982   8.36840   2.12161  Pt1   1 1   0.00000
HETATM    31 Pt                  4.07879   4.14180   2.11853  Pt1   1 1   0.00000
HETATM    32 Pt                  4.07997   6.96164   2.12693  Pt1   1 1   0.00000
HETATM    33 Pt                  4.07851   9.77395   2.11722  Pt1   1 1   0.00000
HETATM    34 Pt                  6.51612   5.55413   2.14126  Pt1   1 1   0.00000
HETATM    35 Pt                  6.51899   8.36991   2.14301  Pt1   1 1   0.00000
HETATM    36 Pt                  6.51354  11.18438   2.09919  Pt1   1 1   0.00000
HETATM    37 Pt                  0.02225   8.36811  21.94506  Pt1   1 1   0.00000
HETATM    38 Pt                  0.02284   2.73887  21.98901  Pt1   1 1   0.00000
HETATM    39 Pt                  0.02103   5.54707  21.94757  Pt1   1 1   0.00000
HETATM    40 Pt                  2.45424   9.77539  21.96468  Pt1   1 1   0.00000
HETATM    41 Pt                  2.45688   4.14356  21.96801  Pt1   1 1   0.00000
HETATM    42 Pt                  2.45834   6.96013  21.93807  Pt1   1 1   0.00000
HETATM    43 Pt                  4.89411  11.18198  21.93713  Pt1   1 1   0.00000
HETATM    44 Pt                  4.89615   5.55415  21.95439  Pt1   1 1   0.00000
HETATM    45 Pt                  4.89525   8.36463  21.95218  Pt1   1 1   0.00000
HETATM    46 C                   4.95365   8.44947  10.48965   C1   1 1   0.00000
HETATM    47 C                   2.32191   6.86869  10.43754   C1   1 1   0.00000
HETATM    48 C                   4.97648   8.54633  11.98475   C1   1 1   0.00000
HETATM    49 H                   6.30233   5.31792  10.77825   H1   1 1   0.00000
HETATM    50 H                   1.52453   1.26834  10.36856   H1   1 1   0.00000
HETATM    51 H                   0.75538   4.04080  10.19388   H1   1 1   0.00000
HETATM    52 H                   3.14115   3.18271  10.27165   H1   1 1   0.00000
HETATM    53 H                   2.26734   6.84177  11.53497   H1   1 1   0.00000
HETATM    54 H                   3.95506   8.52112  12.39877   H1   1 1   0.00000
HETATM    55 H                   5.54859   7.70725  12.41315   H1   1 1   0.00000
HETATM    56 H                   5.45184   9.49073  12.29403   H1   1 1   0.00000
END

XTLGRF 200
DESCRP C1_H_act_scan_103
REMARK Created by AMSinput
RUTYPE NORMAL RUN
RUTYPE ENDPO 1.0
RUTYPE MAXIT 500
BOND RESTRAINT 51 47 1.037370665480762 2500.0 1.0 0.0
#refdata 
CRYSTX     8.44295    8.44294   22.16730   90.00000   90.00000   60.00000
HETATM     1 Pt                  1.65835   3.01184   7.86248  Pt1   1 1   0.00000
HETATM     2 Pt                  1.65834   5.83021   7.85323  Pt1   1 1   0.00000
HETATM     3 Pt                  1.65801   8.64560   7.86320  Pt1   1 1   0.00000
HETATM     4 Pt                  4.09777   4.42120   7.86307  Pt1   1 1   0.00000
HETATM     5 Pt                  4.09787   7.23614   7.86426  Pt1   1 1   0.00000
HETATM     6 Pt                  4.09579  10.05070   7.86682  Pt1   1 1   0.00000
HETATM     7 Pt                  6.53320   5.82871   7.86621  Pt1   1 1   0.00000
HETATM     8 Pt                  6.53209   8.64110   7.86421  Pt1   1 1   0.00000
HETATM     9 Pt                  6.53161  11.45987   7.86276  Pt1   1 1   0.00000
HETATM    10 Pt                  0.03739   0.18742   5.53063  Pt1   1 1   0.00000
HETATM    11 Pt                  0.03762   3.00240   5.53061  Pt1   1 1   0.00000
HETATM    12 Pt                  0.03612   5.81608   5.52763  Pt1   1 1   0.00000
HETATM    13 Pt                  2.47571   1.59367   5.52876  Pt1   1 1   0.00000
HETATM    14 Pt                  2.47580   4.40804   5.52737  Pt1   1 1   0.00000
HETATM    15 Pt                  2.47545   7.22458   5.52787  Pt1   1 1   0.00000
HETATM    16 Pt                  4.91149   3.00099   5.52857  Pt1   1 1   0.00000
HETATM    17 Pt                  4.91133   5.81567   5.53075  Pt1   1 1   0.00000
HETATM    18 Pt                  4.91161   8.63105   5.53003  Pt1   1 1   0.00000
HETATM    19 Pt                  0.85394   1.58602   3.23002  Pt1   1 1   0.00000
HETATM    20 Pt                  0.85406   4.39957   3.22972  Pt1   1 1   0.00000
HETATM    21 Pt                  0.85420   7.21552   3.22885  Pt1   1 1   0.00000
HETATM    22 Pt                  3.29126   2.99319   3.23013  Pt1   1 1   0.00000
HETATM    23 Pt                  3.29176   5.80752   3.22919  Pt1   1 1   0.00000
HETATM    24 Pt                  3.29178   8.62141   3.23048  Pt1   1 1   0.00000
HETATM    25 Pt                  5.72966   4.40079   3.22966  Pt1   1 1   0.00000
HETATM    26 Pt                  5.72947   7.21365   3.23070  Pt1   1 1   0.00000
HETATM    27 Pt                  5.72946  10.02867   3.23072  Pt1   1 1   0.00000
HETATM    28 Pt                  1.67265   2.98568   0.93167  Pt1   1 1   0.00000
HETATM    29 Pt                  1.67228   5.79925   0.93052  Pt1   1 1   0.00000
HETATM    30 Pt                  1.67267   8.61389   0.93122  Pt1   1 1   0.00000
HETATM    31 Pt                  4.10875   4.39216   0.93090  Pt1   1 1   0.00000
HETATM    32 Pt                  4.10920   7.20705   0.93229  Pt1   1 1   0.00000
HETATM    33 Pt                  4.10885  10.02150   0.93230  Pt1   1 1   0.00000
HETATM    34 Pt                  6.54637   5.79965   0.93060  Pt1   1 1   0.00000
HETATM    35 Pt                  6.54632   8.61441   0.93218  Pt1   1 1   0.00000
HETATM    36 Pt                  6.54571  11.42771   0.93122  Pt1   1 1   0.00000
HETATM    37 Pt                  0.05935   0.16585  20.76219  Pt1   1 1   0.00000
HETATM    38 Pt                  0.05960   2.98042  20.76281  Pt1   1 1   0.00000
HETATM    39 Pt                  0.05866   5.79427  20.76189  Pt1   1 1   0.00000
HETATM    40 Pt                  2.49482   1.57233  20.76266  Pt1   1 1   0.00000
HETATM    41 Pt                  2.49584   4.38688  20.76223  Pt1   1 1   0.00000
HETATM    42 Pt                  2.49545   7.20176  20.76224  Pt1   1 1   0.00000
HETATM    43 Pt                  4.93372   2.98040  20.76223  Pt1   1 1   0.00000
HETATM    44 Pt                  4.93290   5.79450  20.76282  Pt1   1 1   0.00000
HETATM    45 Pt                  4.93382   8.60814  20.76312  Pt1   1 1   0.00000
HETATM    46 C                   2.38870   6.39465  12.63510   C1   1 1   0.00000
HETATM    47 C                   1.58918   5.73146  11.49800   C1   1 1   0.00000
HETATM    48 C                   2.71015   5.43497  13.79349   C1   1 1   0.00000
HETATM    49 H                   3.32869   6.80975  12.22790   H1   1 1   0.00000
HETATM    50 H                   1.81746   7.25680  13.02273   H1   1 1   0.00000
HETATM    51 H                   2.10858   4.94822  11.05880   H1   1 1   0.00000
HETATM    52 H                   1.34678   6.46840  10.71295   H1   1 1   0.00000
HETATM    53 H                   0.62908   5.33468  11.87142   H1   1 1   0.00000
HETATM    54 H                   3.31966   4.58230  13.45105   H1   1 1   0.00000
HETATM    55 H                   3.27046   5.94542  14.59279   H1   1 1   0.00000
HETATM    56 H                   1.78729   5.02688  14.23807   H1   1 1   0.00000
END

XTLGRF 200
DESCRP C1_H_act_scan_120
REMARK Created by AMSinput
RUTYPE NORMAL RUN
RUTYPE ENDPO 1.0
RUTYPE MAXIT 500
BOND RESTRAINT 51 47 1.200813785105751 2500.0 1.0 0.0
#refdata 
CRYSTX     8.44295    8.44294   22.16730   90.00000   90.00000   60.00000
HETATM     1 Pt                  1.74864   2.87511   7.90015  Pt1   1 1   0.00000
HETATM     2 Pt                  1.75037   5.69226   7.89042  Pt1   1 1   0.00000
HETATM     3 Pt                  1.74850   8.50883   7.90087  Pt1   1 1   0.00000
HETATM     4 Pt                  4.18920   4.28402   7.90118  Pt1   1 1   0.00000
HETATM     5 Pt                  4.18896   7.09987   7.90155  Pt1   1 1   0.00000
HETATM     6 Pt                  4.18602   9.91311   7.90423  Pt1   1 1   0.00000
HETATM     7 Pt                  6.62353   5.69169   7.90355  Pt1   1 1   0.00000
HETATM     8 Pt                  6.62164   8.50431   7.89964  Pt1   1 1   0.00000
HETATM     9 Pt                  6.62164  11.32209   7.89995  Pt1   1 1   0.00000
HETATM    10 Pt                  0.13574   0.05422   5.56629  Pt1   1 1   0.00000
HETATM    11 Pt                  0.13561   2.86859   5.56574  Pt1   1 1   0.00000
HETATM    12 Pt                  0.13520   5.68259   5.56371  Pt1   1 1   0.00000
HETATM    13 Pt                  2.57308   1.46124   5.56509  Pt1   1 1   0.00000
HETATM    14 Pt                  2.57364   4.27434   5.56432  Pt1   1 1   0.00000
HETATM    15 Pt                  2.57360   7.09105   5.56439  Pt1   1 1   0.00000
HETATM    16 Pt                  5.01015   2.86782   5.56480  Pt1   1 1   0.00000
HETATM    17 Pt                  5.01047   5.68270   5.56593  Pt1   1 1   0.00000
HETATM    18 Pt                  5.01008   8.49741   5.56458  Pt1   1 1   0.00000
HETATM    19 Pt                  0.95489   1.45053   3.26888  Pt1   1 1   0.00000
HETATM    20 Pt                  0.95541   4.26411   3.26808  Pt1   1 1   0.00000
HETATM    21 Pt                  0.95517   7.07872   3.26879  Pt1   1 1   0.00000
HETATM    22 Pt                  3.39254   2.85810   3.26875  Pt1   1 1   0.00000
HETATM    23 Pt                  3.39270   5.67122   3.26868  Pt1   1 1   0.00000
HETATM    24 Pt                  3.39248   8.48578   3.26873  Pt1   1 1   0.00000
HETATM    25 Pt                  5.82998   4.26457   3.26905  Pt1   1 1   0.00000
HETATM    26 Pt                  5.83026   7.07837   3.26845  Pt1   1 1   0.00000
HETATM    27 Pt                  5.83104   9.89305   3.26807  Pt1   1 1   0.00000
HETATM    28 Pt                  1.77256   2.84237   0.97126  Pt1   1 1   0.00000
HETATM    29 Pt                  1.77210   5.65688   0.97035  Pt1   1 1   0.00000
HETATM    30 Pt                  1.77309   8.47072   0.97121  Pt1   1 1   0.00000
HETATM    31 Pt                  4.20947   4.24924   0.97122  Pt1   1 1   0.00000
HETATM    32 Pt                  4.20912   7.06418   0.97033  Pt1   1 1   0.00000
HETATM    33 Pt                  4.20975   9.87807   0.97211  Pt1   1 1   0.00000
HETATM    34 Pt                  6.64666   5.65668   0.97008  Pt1   1 1   0.00000
HETATM    35 Pt                  6.64692   8.47179   0.97038  Pt1   1 1   0.00000
HETATM    36 Pt                  6.64672  11.28479   0.97111  Pt1   1 1   0.00000
HETATM    37 Pt                  0.15465   8.45566  20.80239  Pt1   1 1   0.00000
HETATM    38 Pt                  0.15439   2.82786  20.80224  Pt1   1 1   0.00000
HETATM    39 Pt                  0.15426   5.64223  20.80184  Pt1   1 1   0.00000
HETATM    40 Pt                  2.59142   9.86317  20.80318  Pt1   1 1   0.00000
HETATM    41 Pt                  2.59138   4.23521  20.80191  Pt1   1 1   0.00000
HETATM    42 Pt                  2.59116   7.04937  20.80156  Pt1   1 1   0.00000
HETATM    43 Pt                  5.02886  11.27068  20.80292  Pt1   1 1   0.00000
HETATM    44 Pt                  5.02788   5.64202  20.80195  Pt1   1 1   0.00000
HETATM    45 Pt                  5.02832   8.45595  20.80274  Pt1   1 1   0.00000
HETATM    46 C                   2.42752   6.37209  12.61242   C1   1 1   0.00000
HETATM    47 C                   1.58918   5.73146  11.49800   C1   1 1   0.00000
HETATM    48 C                   2.77478   5.39674  13.74945   C1   1 1   0.00000
HETATM    49 H                   3.35764   6.78455  12.18213   H1   1 1   0.00000
HETATM    50 H                   1.87476   7.23559  13.02573   H1   1 1   0.00000
HETATM    51 H                   2.18804   4.83059  10.97670   H1   1 1   0.00000
HETATM    52 H                   1.33382   6.45325  10.70622   H1   1 1   0.00000
HETATM    53 H                   0.65215   5.29766  11.88222   H1   1 1   0.00000
HETATM    54 H                   3.37068   4.54718  13.37753   H1   1 1   0.00000
HETATM    55 H                   3.35639   5.89362  14.54217   H1   1 1   0.00000
HETATM    56 H                   1.86230   4.98520  14.21164   H1   1 1   0.00000
END

XTLGRF 200
DESCRP C1_H_act_scan_136
REMARK Created by AMSinput
RUTYPE NORMAL RUN
RUTYPE ENDPO 1.0
RUTYPE MAXIT 500
BOND RESTRAINT 51 47 1.362911756241027 2500.0 1.0 0.0
#refdata 
CRYSTX     8.44295    8.44294   22.16730   90.00000   90.00000   60.00000
HETATM     1 Pt                  2.03289   2.30674   8.87935  Pt1   1 1   0.00000
HETATM     2 Pt                  2.05933   5.10783   9.06250  Pt1   1 1   0.00000
HETATM     3 Pt                  2.03781   7.99155   8.81591  Pt1   1 1   0.00000
HETATM     4 Pt                  4.50126   3.73296   8.87941  Pt1   1 1   0.00000
HETATM     5 Pt                  4.48690   6.57172   8.84994  Pt1   1 1   0.00000
HETATM     6 Pt                  4.47203   9.37416   8.85393  Pt1   1 1   0.00000
HETATM     7 Pt                  6.90570   5.15927   8.85671  Pt1   1 1   0.00000
HETATM     8 Pt                  6.89048   7.95961   8.84764  Pt1   1 1   0.00000
HETATM     9 Pt                  6.88553  10.79302   8.80942  Pt1   1 1   0.00000
HETATM    10 Pt                  0.39477  -0.44389   6.50227  Pt1   1 1   0.00000
HETATM    11 Pt                  0.39577   2.36641   6.52044  Pt1   1 1   0.00000
HETATM    12 Pt                  0.40417   5.18058   6.55884  Pt1   1 1   0.00000
HETATM    13 Pt                  2.83573   0.97000   6.49217  Pt1   1 1   0.00000
HETATM    14 Pt                  2.81918   3.79609   6.61469  Pt1   1 1   0.00000
HETATM    15 Pt                  2.82772   6.57917   6.56192  Pt1   1 1   0.00000
HETATM    16 Pt                  5.25952   2.36978   6.49122  Pt1   1 1   0.00000
HETATM    17 Pt                  5.26963   5.17990   6.52033  Pt1   1 1   0.00000
HETATM    18 Pt                  5.26667   7.99974   6.48940  Pt1   1 1   0.00000
HETATM    19 Pt                  1.19527   0.98250   4.21178  Pt1   1 1   0.00000
HETATM    20 Pt                  1.20200   3.79838   4.25690  Pt1   1 1   0.00000
HETATM    21 Pt                  1.20369   6.60170   4.24094  Pt1   1 1   0.00000
HETATM    22 Pt                  3.62982   2.39770   4.21604  Pt1   1 1   0.00000
HETATM    23 Pt                  3.63091   5.20098   4.25697  Pt1   1 1   0.00000
HETATM    24 Pt                  3.63508   8.01584   4.19582  Pt1   1 1   0.00000
HETATM    25 Pt                  6.07443   3.80012   4.21056  Pt1   1 1   0.00000
HETATM    26 Pt                  6.07377   6.60942   4.20550  Pt1   1 1   0.00000
HETATM    27 Pt                  6.07463   9.42497   4.19532  Pt1   1 1   0.00000
HETATM    28 Pt                  2.00714   2.39911   1.92666  Pt1   1 1   0.00000
HETATM    29 Pt                  2.00689   5.21255   1.94689  Pt1   1 1   0.00000
HETATM    30 Pt                  2.00777   8.02807   1.91808  Pt1   1 1   0.00000
HETATM    31 Pt                  4.44330   3.80502   1.92570  Pt1   1 1   0.00000
HETATM    32 Pt                  4.44388   6.61940   1.91200  Pt1   1 1   0.00000
HETATM    33 Pt                  4.44387   9.43544   1.88397  Pt1   1 1   0.00000
HETATM    34 Pt                  6.88213   5.21380   1.91197  Pt1   1 1   0.00000
HETATM    35 Pt                  6.88185   8.02814   1.91222  Pt1   1 1   0.00000
HETATM    36 Pt                  6.88095  10.84201   1.91703  Pt1   1 1   0.00000
HETATM    37 Pt                  0.38288   8.04212  21.75360  Pt1   1 1   0.00000
HETATM    38 Pt                  0.38257   2.41979  21.75001  Pt1   1 1   0.00000
HETATM    39 Pt                  0.38512   5.22985  21.75188  Pt1   1 1   0.00000
HETATM    40 Pt                  2.81795   9.45369  21.73295  Pt1   1 1   0.00000
HETATM    41 Pt                  2.81561   3.82965  21.75889  Pt1   1 1   0.00000
HETATM    42 Pt                  2.81707   6.63299  21.75056  Pt1   1 1   0.00000
HETATM    43 Pt                  5.25415  10.85946  21.73280  Pt1   1 1   0.00000
HETATM    44 Pt                  5.25223   5.23076  21.74916  Pt1   1 1   0.00000
HETATM    45 Pt                  5.25372   8.04703  21.72210  Pt1   1 1   0.00000
HETATM    46 C                   2.62024   6.27477  12.49467   C1   1 1   0.00000
HETATM    47 C                   1.58918   5.73146  11.49800   C1   1 1   0.00000
HETATM    48 C                   1.93340   7.10525  13.59743   C1   1 1   0.00000
HETATM    49 H                   3.18427   5.44506  12.95248   H1   1 1   0.00000
HETATM    50 H                   3.35168   6.89626  11.95449   H1   1 1   0.00000
HETATM    51 H                   2.26425   4.71998  10.88260   H1   1 1   0.00000
HETATM    52 H                   1.12340   6.52695  10.89950   H1   1 1   0.00000
HETATM    53 H                   0.79762   5.11749  11.95215   H1   1 1   0.00000
HETATM    54 H                   1.26200   6.48090  14.20925   H1   1 1   0.00000
HETATM    55 H                   2.68700   7.54676  14.26862   H1   1 1   0.00000
HETATM    56 H                   1.33785   7.92718  13.16937   H1   1 1   0.00000
END

XTLGRF 200
DESCRP C1_H_act_scan_152
REMARK Created by AMSinput
RUTYPE NORMAL RUN
RUTYPE ENDPO 1.0
RUTYPE MAXIT 500
BOND RESTRAINT 51 47 1.523006610950852 2500.0 1.0 0.0
#refdata 
CRYSTX     8.44295    8.44294   22.16730   90.00000   90.00000   60.00000
HETATM     1 Pt                  1.99085   2.54716   9.08182  Pt1   1 1   0.00000
HETATM     2 Pt                  2.00750   5.36687   9.34485  Pt1   1 1   0.00000
HETATM     3 Pt                  1.99413   8.23325   9.04147  Pt1   1 1   0.00000
HETATM     4 Pt                  4.45873   3.96941   9.07757  Pt1   1 1   0.00000
HETATM     5 Pt                  4.45042   6.81626   9.05572  Pt1   1 1   0.00000
HETATM     6 Pt                  4.42874   9.61308   9.05412  Pt1   1 1   0.00000
HETATM     7 Pt                  6.86571   5.39434   9.06711  Pt1   1 1   0.00000
HETATM     8 Pt                  6.83964   8.19690   9.04861  Pt1   1 1   0.00000
HETATM     9 Pt                  6.84320  11.03341   9.02561  Pt1   1 1   0.00000
HETATM    10 Pt                  0.34341  -0.21331   6.70862  Pt1   1 1   0.00000
HETATM    11 Pt                  0.34514   2.59595   6.72411  Pt1   1 1   0.00000
HETATM    12 Pt                  0.36025   5.40582   6.77467  Pt1   1 1   0.00000
HETATM    13 Pt                  2.78390   1.19726   6.69567  Pt1   1 1   0.00000
HETATM    14 Pt                  2.77233   4.02059   6.81018  Pt1   1 1   0.00000
HETATM    15 Pt                  2.77135   6.79747   6.79956  Pt1   1 1   0.00000
HETATM    16 Pt                  5.21003   2.59906   6.69001  Pt1   1 1   0.00000
HETATM    17 Pt                  5.22059   5.41164   6.72323  Pt1   1 1   0.00000
HETATM    18 Pt                  5.21246   8.23265   6.68681  Pt1   1 1   0.00000
HETATM    19 Pt                  1.13759   1.20792   4.41454  Pt1   1 1   0.00000
HETATM    20 Pt                  1.14689   4.02392   4.46130  Pt1   1 1   0.00000
HETATM    21 Pt                  1.14782   6.82680   4.45681  Pt1   1 1   0.00000
HETATM    22 Pt                  3.57884   2.61391   4.39635  Pt1   1 1   0.00000
HETATM    23 Pt                  3.56964   5.42673   4.46715  Pt1   1 1   0.00000
HETATM    24 Pt                  3.57788   8.23923   4.39410  Pt1   1 1   0.00000
HETATM    25 Pt                  6.01577   4.02598   4.41008  Pt1   1 1   0.00000
HETATM    26 Pt                  6.01537   6.83378   4.40727  Pt1   1 1   0.00000
HETATM    27 Pt                  6.01709   9.64916   4.38652  Pt1   1 1   0.00000
HETATM    28 Pt                  1.94528   2.61600   2.12139  Pt1   1 1   0.00000
HETATM    29 Pt                  1.94327   5.43058   2.15255  Pt1   1 1   0.00000
HETATM    30 Pt                  1.94428   8.24585   2.11963  Pt1   1 1   0.00000
HETATM    31 Pt                  4.38174   4.02438   2.11994  Pt1   1 1   0.00000
HETATM    32 Pt                  4.38348   6.83681   2.11496  Pt1   1 1   0.00000
HETATM    33 Pt                  4.38274   9.65372   2.06325  Pt1   1 1   0.00000
HETATM    34 Pt                  6.82121   5.43056   2.11449  Pt1   1 1   0.00000
HETATM    35 Pt                  6.82075   8.24474   2.11170  Pt1   1 1   0.00000
HETATM    36 Pt                  6.81905  11.06077   2.11482  Pt1   1 1   0.00000
HETATM    37 Pt                  0.31392   8.23954  21.95149  Pt1   1 1   0.00000
HETATM    38 Pt                  0.31310   2.61689  21.95239  Pt1   1 1   0.00000
HETATM    39 Pt                  0.31803   5.42888  21.95241  Pt1   1 1   0.00000
HETATM    40 Pt                  2.75004   9.64894  21.92295  Pt1   1 1   0.00000
HETATM    41 Pt                  2.74878   4.02555  21.95744  Pt1   1 1   0.00000
HETATM    42 Pt                  2.74655   6.82879  21.95695  Pt1   1 1   0.00000
HETATM    43 Pt                  5.18579  11.05550  21.91712  Pt1   1 1   0.00000
HETATM    44 Pt                  5.18345   5.42816  21.95176  Pt1   1 1   0.00000
HETATM    45 Pt                  5.18706   8.24346  21.91686  Pt1   1 1   0.00000
HETATM    46 C                   2.66464   6.42079  12.34613   C1   1 1   0.00000
HETATM    47 C                   1.58918   5.73146  11.49800   C1   1 1   0.00000
HETATM    48 C                   2.16764   6.62192  13.79291   C1   1 1   0.00000
HETATM    49 H                   3.59458   5.83095  12.35485   H1   1 1   0.00000
HETATM    50 H                   2.91994   7.39172  11.89484   H1   1 1   0.00000
HETATM    51 H                   2.33659   4.61729  10.77720   H1   1 1   0.00000
HETATM    52 H                   0.74071   6.39695  11.27281   H1   1 1   0.00000
HETATM    53 H                   1.15324   4.86277  12.02518   H1   1 1   0.00000
HETATM    54 H                   1.97478   5.65656  14.28840   H1   1 1   0.00000
HETATM    55 H                   2.92686   7.15706  14.38423   H1   1 1   0.00000
HETATM    56 H                   1.23701   7.21058  13.82450   H1   1 1   0.00000
END

XTLGRF 200
DESCRP C1_H_act_scan_168
REMARK Created by AMSinput
RUTYPE NORMAL RUN
RUTYPE ENDPO 1.0
RUTYPE MAXIT 500
BOND RESTRAINT 51 47 1.680744510179937 2500.0 1.0 0.0
#refdata 
CRYSTX     8.44295    8.44294   22.16730   90.00000   90.00000   60.00000
HETATM     1 Pt                  1.99436   2.62780   9.15337  Pt1   1 1   0.00000
HETATM     2 Pt                  1.99421   5.45806   9.40471  Pt1   1 1   0.00000
HETATM     3 Pt                  1.99130   8.30760   9.10023  Pt1   1 1   0.00000
HETATM     4 Pt                  4.45433   4.04874   9.13641  Pt1   1 1   0.00000
HETATM     5 Pt                  4.44862   6.89235   9.11099  Pt1   1 1   0.00000
HETATM     6 Pt                  4.42900   9.68828   9.10810  Pt1   1 1   0.00000
HETATM     7 Pt                  6.86545   5.47251   9.12159  Pt1   1 1   0.00000
HETATM     8 Pt                  6.83421   8.27347   9.09716  Pt1   1 1   0.00000
HETATM     9 Pt                  6.84348  11.11179   9.07950  Pt1   1 1   0.00000
HETATM    10 Pt                  0.34818  -0.16225   6.76437  Pt1   1 1   0.00000
HETATM    11 Pt                  0.35360   2.64603   6.78069  Pt1   1 1   0.00000
HETATM    12 Pt                  0.36405   5.45719   6.82688  Pt1   1 1   0.00000
HETATM    13 Pt                  2.78762   1.24414   6.75469  Pt1   1 1   0.00000
HETATM    14 Pt                  2.77984   4.06448   6.85497  Pt1   1 1   0.00000
HETATM    15 Pt                  2.77381   6.84276   6.85647  Pt1   1 1   0.00000
HETATM    16 Pt                  5.21504   2.64562   6.74476  Pt1   1 1   0.00000
HETATM    17 Pt                  5.22657   5.46005   6.77949  Pt1   1 1   0.00000
HETATM    18 Pt                  5.21657   8.27776   6.73659  Pt1   1 1   0.00000
HETATM    19 Pt                  1.14105   1.23361   4.47224  Pt1   1 1   0.00000
HETATM    20 Pt                  1.14951   4.05112   4.51504  Pt1   1 1   0.00000
HETATM    21 Pt                  1.14866   6.85304   4.51312  Pt1   1 1   0.00000
HETATM    22 Pt                  3.58217   2.63383   4.44871  Pt1   1 1   0.00000
HETATM    23 Pt                  3.57223   5.45156   4.52363  Pt1   1 1   0.00000
HETATM    24 Pt                  3.58054   8.26269   4.44741  Pt1   1 1   0.00000
HETATM    25 Pt                  6.01847   4.04855   4.46408  Pt1   1 1   0.00000
HETATM    26 Pt                  6.01871   6.85868   4.45971  Pt1   1 1   0.00000
HETATM    27 Pt                  6.01737   9.67205   4.43916  Pt1   1 1   0.00000
HETATM    28 Pt                  1.94010   2.63341   2.17593  Pt1   1 1   0.00000
HETATM    29 Pt                  1.94122   5.44752   2.20824  Pt1   1 1   0.00000
HETATM    30 Pt                  1.93819   8.26305   2.17588  Pt1   1 1   0.00000
HETATM    31 Pt                  4.37829   4.04110   2.17206  Pt1   1 1   0.00000
HETATM    32 Pt                  4.37753   6.85180   2.16789  Pt1   1 1   0.00000
HETATM    33 Pt                  4.37763   9.66883   2.11314  Pt1   1 1   0.00000
HETATM    34 Pt                  6.81529   5.44662   2.16914  Pt1   1 1   0.00000
HETATM    35 Pt                  6.81660   8.26051   2.16505  Pt1   1 1   0.00000
HETATM    36 Pt                  6.81599  11.07836   2.16764  Pt1   1 1   0.00000
HETATM    37 Pt                  0.29944   8.26658  22.00484  Pt1   1 1   0.00000
HETATM    38 Pt                  0.29787   2.64196  22.00618  Pt1   1 1   0.00000
HETATM    39 Pt                  0.30338   5.45443  22.00558  Pt1   1 1   0.00000
HETATM    40 Pt                  2.73499   9.67559  21.97840  Pt1   1 1   0.00000
HETATM    41 Pt                  2.73190   4.05120  22.01031  Pt1   1 1   0.00000
HETATM    42 Pt                  2.73111   6.85673  22.01012  Pt1   1 1   0.00000
HETATM    43 Pt                  5.17220  11.08325  21.97248  Pt1   1 1   0.00000
HETATM    44 Pt                  5.16836   5.45324  22.00339  Pt1   1 1   0.00000
HETATM    45 Pt                  5.17238   8.26767  21.96910  Pt1   1 1   0.00000
HETATM    46 C                   2.70983   6.30916  12.37173   C1   1 1   0.00000
HETATM    47 C                   1.58918   5.73146  11.49800   C1   1 1   0.00000
HETATM    48 C                   2.21576   6.49488  13.82224   C1   1 1   0.00000
HETATM    49 H                   3.59394   5.65073  12.36290   H1   1 1   0.00000
HETATM    50 H                   3.03962   7.27693  11.96020   H1   1 1   0.00000
HETATM    51 H                   2.40465   4.52322  10.66130   H1   1 1   0.00000
HETATM    52 H                   0.74927   6.43973  11.41069   H1   1 1   0.00000
HETATM    53 H                   1.16767   4.81686  11.94802   H1   1 1   0.00000
HETATM    54 H                   1.95266   5.52957  14.28275   H1   1 1   0.00000
HETATM    55 H                   3.00256   6.95777  14.43723   H1   1 1   0.00000
HETATM    56 H                   1.32704   7.14428  13.86551   H1   1 1   0.00000
END

XTLGRF 200
DESCRP C1_H_act_scan_183
REMARK Created by AMSinput
RUTYPE NORMAL RUN
RUTYPE ENDPO 1.0
RUTYPE MAXIT 500
BOND RESTRAINT 51 47 1.835507382959818 2500.0 1.0 0.0
#refdata 
CRYSTX     8.44295    8.44294   22.16730   90.00000   90.00000   60.00000
HETATM     1 Pt                  1.95568   2.77111   9.25807  Pt1   1 1   0.00000
HETATM     2 Pt                  1.94554   5.58776   9.43782  Pt1   1 1   0.00000
HETATM     3 Pt                  1.94120   8.43835   9.15649  Pt1   1 1   0.00000
HETATM     4 Pt                  4.41192   4.18190   9.20574  Pt1   1 1   0.00000
HETATM     5 Pt                  4.39822   7.02620   9.15517  Pt1   1 1   0.00000
HETATM     6 Pt                  4.38033   9.81937   9.16072  Pt1   1 1   0.00000
HETATM     7 Pt                  6.82035   5.60622   9.17752  Pt1   1 1   0.00000
HETATM     8 Pt                  6.78478   8.40774   9.14834  Pt1   1 1   0.00000
HETATM     9 Pt                  6.80266  11.24163   9.14037  Pt1   1 1   0.00000
HETATM    10 Pt                  0.29183  -0.02819   6.82158  Pt1   1 1   0.00000
HETATM    11 Pt                  0.30066   2.78179   6.84603  Pt1   1 1   0.00000
HETATM    12 Pt                  0.30800   5.59316   6.87380  Pt1   1 1   0.00000
HETATM    13 Pt                  2.72906   1.38380   6.81917  Pt1   1 1   0.00000
HETATM    14 Pt                  2.72626   4.19498   6.90798  Pt1   1 1   0.00000
HETATM    15 Pt                  2.71820   6.97986   6.89837  Pt1   1 1   0.00000
HETATM    16 Pt                  5.16030   2.78142   6.80388  Pt1   1 1   0.00000
HETATM    17 Pt                  5.16900   5.59417   6.83242  Pt1   1 1   0.00000
HETATM    18 Pt                  5.16085   8.41535   6.78659  Pt1   1 1   0.00000
HETATM    19 Pt                  1.07563   1.37807   4.53593  Pt1   1 1   0.00000
HETATM    20 Pt                  1.08402   4.19220   4.57251  Pt1   1 1   0.00000
HETATM    21 Pt                  1.08400   6.99674   4.56595  Pt1   1 1   0.00000
HETATM    22 Pt                  3.51667   2.77688   4.50943  Pt1   1 1   0.00000
HETATM    23 Pt                  3.50996   5.59563   4.57038  Pt1   1 1   0.00000
HETATM    24 Pt                  3.51614   8.40769   4.49905  Pt1   1 1   0.00000
HETATM    25 Pt                  5.95269   4.19203   4.52161  Pt1   1 1   0.00000
HETATM    26 Pt                  5.95298   7.00303   4.51244  Pt1   1 1   0.00000
HETATM    27 Pt                  5.95243   9.81603   4.49234  Pt1   1 1   0.00000
HETATM    28 Pt                  1.86203   2.78083   2.23585  Pt1   1 1   0.00000
HETATM    29 Pt                  1.86276   5.59442   2.26109  Pt1   1 1   0.00000
HETATM    30 Pt                  1.85888   8.40926   2.23339  Pt1   1 1   0.00000
HETATM    31 Pt                  4.30095   4.18763   2.22843  Pt1   1 1   0.00000
HETATM    32 Pt                  4.30037   7.00052   2.21577  Pt1   1 1   0.00000
HETATM    33 Pt                  4.29783   9.81575   2.17005  Pt1   1 1   0.00000
HETATM    34 Pt                  6.73856   5.59391   2.22866  Pt1   1 1   0.00000
HETATM    35 Pt                  6.73797   8.40908   2.21879  Pt1   1 1   0.00000
HETATM    36 Pt                  6.73787  11.22595   2.22422  Pt1   1 1   0.00000
HETATM    37 Pt                  0.20380   8.41839  22.06256  Pt1   1 1   0.00000
HETATM    38 Pt                  0.20249   2.79264  22.06438  Pt1   1 1   0.00000
HETATM    39 Pt                  0.20821   5.60465  22.06314  Pt1   1 1   0.00000
HETATM    40 Pt                  2.63684   9.82516  22.03894  Pt1   1 1   0.00000
HETATM    41 Pt                  2.63680   4.20168  22.06924  Pt1   1 1   0.00000
HETATM    42 Pt                  2.63428   7.00606  22.06469  Pt1   1 1   0.00000
HETATM    43 Pt                  5.07570  11.23281  22.03156  Pt1   1 1   0.00000
HETATM    44 Pt                  5.07370   5.60377  22.05752  Pt1   1 1   0.00000
HETATM    45 Pt                  5.07540   8.41689  22.02066  Pt1   1 1   0.00000
HETATM    46 C                   2.71765   6.33043  12.34839   C1   1 1   0.00000
HETATM    47 C                   1.58918   5.73146  11.49800   C1   1 1   0.00000
HETATM    48 C                   2.32097   6.37480  13.84051   C1   1 1   0.00000
HETATM    49 H                   3.64605   5.74866  12.23476   H1   1 1   0.00000
HETATM    50 H                   2.94278   7.34966  11.99558   H1   1 1   0.00000
HETATM    51 H                   2.46770   4.43861  10.53580   H1   1 1   0.00000
HETATM    52 H                   0.70213   6.38811  11.52402   H1   1 1   0.00000
HETATM    53 H                   1.25993   4.76173  11.90675   H1   1 1   0.00000
HETATM    54 H                   2.17120   5.36183  14.24640   H1   1 1   0.00000
HETATM    55 H                   3.11578   6.85924  14.42789   H1   1 1   0.00000
HETATM    56 H                   1.39154   6.94395  13.99722   H1   1 1   0.00000
END

XTLGRF 200
DESCRP C1_H_act_scan_199
REMARK Created by AMSinput
RUTYPE NORMAL RUN
RUTYPE ENDPO 1.0
RUTYPE MAXIT 500
BOND RESTRAINT 51 47 1.987132613415622 2500.0 1.0 0.0
#refdata 
CRYSTX     8.44295    8.44294   22.16730   90.00000   90.00000   60.00000
HETATM     1 Pt                  1.88634   2.85908   9.29382  Pt1   1 1   0.00000
HETATM     2 Pt                  1.86337   5.68450   9.43599  Pt1   1 1   0.00000
HETATM     3 Pt                  1.86966   8.51420   9.17919  Pt1   1 1   0.00000
HETATM     4 Pt                  4.33070   4.26659   9.25762  Pt1   1 1   0.00000
HETATM     5 Pt                  4.32764   7.10584   9.17364  Pt1   1 1   0.00000
HETATM     6 Pt                  4.30939   9.89436   9.17684  Pt1   1 1   0.00000
HETATM     7 Pt                  6.75046   5.68098   9.20196  Pt1   1 1   0.00000
HETATM     8 Pt                  6.71577   8.48560   9.16667  Pt1   1 1   0.00000
HETATM     9 Pt                  6.72851  11.31685   9.16478  Pt1   1 1   0.00000
HETATM    10 Pt                  0.23458   0.04624   6.84609  Pt1   1 1   0.00000
HETATM    11 Pt                  0.24552   2.85641   6.86853  Pt1   1 1   0.00000
HETATM    12 Pt                  0.25242   5.66974   6.88573  Pt1   1 1   0.00000
HETATM    13 Pt                  2.67169   1.45839   6.83916  Pt1   1 1   0.00000
HETATM    14 Pt                  2.67247   4.26820   6.91957  Pt1   1 1   0.00000
HETATM    15 Pt                  2.66358   7.05924   6.90403  Pt1   1 1   0.00000
HETATM    16 Pt                  5.10309   2.85957   6.82911  Pt1   1 1   0.00000
HETATM    17 Pt                  5.11092   5.66787   6.85879  Pt1   1 1   0.00000
HETATM    18 Pt                  5.10453   8.49108   6.80086  Pt1   1 1   0.00000
HETATM    19 Pt                  1.02822   1.45117   4.55640  Pt1   1 1   0.00000
HETATM    20 Pt                  1.03427   4.26359   4.58398  Pt1   1 1   0.00000
HETATM    21 Pt                  1.03502   7.07086   4.57727  Pt1   1 1   0.00000
HETATM    22 Pt                  3.46993   2.84919   4.52846  Pt1   1 1   0.00000
HETATM    23 Pt                  3.46284   5.66820   4.58203  Pt1   1 1   0.00000
HETATM    24 Pt                  3.46867   8.48142   4.51013  Pt1   1 1   0.00000
HETATM    25 Pt                  5.90397   4.26585   4.54574  Pt1   1 1   0.00000
HETATM    26 Pt                  5.90480   7.07593   4.52491  Pt1   1 1   0.00000
HETATM    27 Pt                  5.90357   9.88809   4.50846  Pt1   1 1   0.00000
HETATM    28 Pt                  1.82677   2.84240   2.25144  Pt1   1 1   0.00000
HETATM    29 Pt                  1.82778   5.65511   2.27341  Pt1   1 1   0.00000
HETATM    30 Pt                  1.82257   8.47266   2.24779  Pt1   1 1   0.00000
HETATM    31 Pt                  4.26639   4.24922   2.24588  Pt1   1 1   0.00000
HETATM    32 Pt                  4.26509   7.06103   2.22704  Pt1   1 1   0.00000
HETATM    33 Pt                  4.26424   9.87594   2.18857  Pt1   1 1   0.00000
HETATM    34 Pt                  6.70221   5.65625   2.24424  Pt1   1 1   0.00000
HETATM    35 Pt                  6.70326   8.47154   2.22935  Pt1   1 1   0.00000
HETATM    36 Pt                  6.70429  11.28952   2.24308  Pt1   1 1   0.00000
HETATM    37 Pt                  0.18792   8.45636  22.07838  Pt1   1 1   0.00000
HETATM    38 Pt                  0.18961   2.83055  22.07625  Pt1   1 1   0.00000
HETATM    39 Pt                  0.19399   5.64187  22.07627  Pt1   1 1   0.00000
HETATM    40 Pt                  2.62276   9.86264  22.05601  Pt1   1 1   0.00000
HETATM    41 Pt                  2.62427   4.23644  22.08008  Pt1   1 1   0.00000
HETATM    42 Pt                  2.61937   7.04243  22.07835  Pt1   1 1   0.00000
HETATM    43 Pt                  5.06235  11.27200  22.05203  Pt1   1 1   0.00000
HETATM    44 Pt                  5.05795   5.64049  22.06983  Pt1   1 1   0.00000
HETATM    45 Pt                  5.06166   8.45385  22.03809  Pt1   1 1   0.00000
HETATM    46 C                   2.72533   6.34144  12.32747   C1   1 1   0.00000
HETATM    47 C                   1.58918   5.73146  11.49800   C1   1 1   0.00000
HETATM    48 C                   2.37402   6.33375  13.83270   C1   1 1   0.00000
HETATM    49 H                   3.66462   5.78692  12.17135   H1   1 1   0.00000
HETATM    50 H                   2.91313   7.37650  11.99963   H1   1 1   0.00000
HETATM    51 H                   2.52545   4.36398  10.40160   H1   1 1   0.00000
HETATM    52 H                   0.67714   6.34226  11.60448   H1   1 1   0.00000
HETATM    53 H                   1.33315   4.72564  11.86348   H1   1 1   0.00000
HETATM    54 H                   2.24937   5.30648  14.20993   H1   1 1   0.00000
HETATM    55 H                   3.18031   6.81055  14.41083   H1   1 1   0.00000
HETATM    56 H                   1.44220   6.88487  14.03622   H1   1 1   0.00000
END

XTLGRF 200
DESCRP C1_H_act_scan_214
REMARK Created by AMSinput
RUTYPE NORMAL RUN
RUTYPE ENDPO 1.0
RUTYPE MAXIT 500
BOND RESTRAINT 51 47 2.13506151124505 2500.0 1.0 0.0
#refdata 
CRYSTX     8.44295    8.44294   22.16730   90.00000   90.00000   60.00000
HETATM     1 Pt                  1.77467   2.90708   9.19397  Pt1   1 1   0.00000
HETATM     2 Pt                  1.76422   5.75235   9.41204  Pt1   1 1   0.00000
HETATM     3 Pt                  1.77184   8.55910   9.09943  Pt1   1 1   0.00000
HETATM     4 Pt                  4.21641   4.31868   9.20112  Pt1   1 1   0.00000
HETATM     5 Pt                  4.22682   7.15847   9.08884  Pt1   1 1   0.00000
HETATM     6 Pt                  4.21428   9.94558   9.08496  Pt1   1 1   0.00000
HETATM     7 Pt                  6.64749   5.73189   9.11751  Pt1   1 1   0.00000
HETATM     8 Pt                  6.62442   8.54397   9.08925  Pt1   1 1   0.00000
HETATM     9 Pt                  6.63543  11.36951   9.09391  Pt1   1 1   0.00000
HETATM    10 Pt                  0.15249   0.09153   6.76304  Pt1   1 1   0.00000
HETATM    11 Pt                  0.15898   2.90026   6.77954  Pt1   1 1   0.00000
HETATM    12 Pt                  0.17254   5.71587   6.81500  Pt1   1 1   0.00000
HETATM    13 Pt                  2.58997   1.50290   6.74856  Pt1   1 1   0.00000
HETATM    14 Pt                  2.58791   4.31664   6.84415  Pt1   1 1   0.00000
HETATM    15 Pt                  2.58124   7.10647   6.82271  Pt1   1 1   0.00000
HETATM    16 Pt                  5.02110   2.90813   6.74983  Pt1   1 1   0.00000
HETATM    17 Pt                  5.02641   5.70933   6.78126  Pt1   1 1   0.00000
HETATM    18 Pt                  5.02562   8.53564   6.71394  Pt1   1 1   0.00000
HETATM    19 Pt                  0.97431   1.49257   4.46433  Pt1   1 1   0.00000
HETATM    20 Pt                  0.97894   4.30809   4.50306  Pt1   1 1   0.00000
HETATM    21 Pt                  0.97810   7.11277   4.49621  Pt1   1 1   0.00000
HETATM    22 Pt                  3.41470   2.89389   4.44312  Pt1   1 1   0.00000
HETATM    23 Pt                  3.40450   5.71003   4.50600  Pt1   1 1   0.00000
HETATM    24 Pt                  3.41380   8.52354   4.42013  Pt1   1 1   0.00000
HETATM    25 Pt                  5.84698   4.30723   4.46469  Pt1   1 1   0.00000
HETATM    26 Pt                  5.84927   7.11860   4.43891  Pt1   1 1   0.00000
HETATM    27 Pt                  5.84866   9.93046   4.42019  Pt1   1 1   0.00000
HETATM    28 Pt                  1.80086   2.88838   2.16213  Pt1   1 1   0.00000
HETATM    29 Pt                  1.80077   5.70160   2.18936  Pt1   1 1   0.00000
HETATM    30 Pt                  1.79545   8.51733   2.15696  Pt1   1 1   0.00000
HETATM    31 Pt                  4.23835   4.29615   2.16303  Pt1   1 1   0.00000
HETATM    32 Pt                  4.23775   7.10794   2.14168  Pt1   1 1   0.00000
HETATM    33 Pt                  4.23760   9.92328   2.09726  Pt1   1 1   0.00000
HETATM    34 Pt                  6.67627   5.70118   2.16082  Pt1   1 1   0.00000
HETATM    35 Pt                  6.67662   8.51610   2.14099  Pt1   1 1   0.00000
HETATM    36 Pt                  6.67723  11.33563   2.15768  Pt1   1 1   0.00000
HETATM    37 Pt                  0.18496   8.50905  21.99054  Pt1   1 1   0.00000
HETATM    38 Pt                  0.18668   2.88283  21.98860  Pt1   1 1   0.00000
HETATM    39 Pt                  0.19115   5.69630  21.98972  Pt1   1 1   0.00000
HETATM    40 Pt                  2.62030   9.91741  21.96241  Pt1   1 1   0.00000
HETATM    41 Pt                  2.62090   4.29237  21.99373  Pt1   1 1   0.00000
HETATM    42 Pt                  2.61783   7.09770  21.98927  Pt1   1 1   0.00000
HETATM    43 Pt                  5.06004  11.32499  21.96346  Pt1   1 1   0.00000
HETATM    44 Pt                  5.05632   5.69441  21.98817  Pt1   1 1   0.00000
HETATM    45 Pt                  5.05965   8.50872  21.94415  Pt1   1 1   0.00000
HETATM    46 C                   2.68770   6.43282  12.29963   C1   1 1   0.00000
HETATM    47 C                   1.58918   5.73146  11.49800   C1   1 1   0.00000
HETATM    48 C                   2.40903   6.30028  13.81664   C1   1 1   0.00000
HETATM    49 H                   3.67641   6.00196  12.07501   H1   1 1   0.00000
HETATM    50 H                   2.73667   7.49924  12.02720   H1   1 1   0.00000
HETATM    51 H                   2.57736   4.30008  10.25980   H1   1 1   0.00000
HETATM    52 H                   0.61821   6.22781  11.66279   H1   1 1   0.00000
HETATM    53 H                   1.47714   4.68426  11.81856   H1   1 1   0.00000
HETATM    54 H                   2.45505   5.24829  14.14086   H1   1 1   0.00000
HETATM    55 H                   3.15786   6.86549  14.39485   H1   1 1   0.00000
HETATM    56 H                   1.41332   6.69257  14.08134   H1   1 1   0.00000
END

XTLGRF 200
DESCRP C1_H_act_scan_228
REMARK Created by AMSinput
RUTYPE NORMAL RUN
RUTYPE ENDPO 1.0
RUTYPE MAXIT 500
BOND RESTRAINT 51 47 2.2792065035446 2500.0 1.0 0.0
#refdata 
CRYSTX     8.44295    8.44294   22.16730   90.00000   90.00000   60.00000
HETATM     1 Pt                  1.76166   2.89686   9.15184  Pt1   1 1   0.00000
HETATM     2 Pt                  1.75228   5.77105   9.40665  Pt1   1 1   0.00000
HETATM     3 Pt                  1.77265   8.55876   9.09838  Pt1   1 1   0.00000
HETATM     4 Pt                  4.22722   4.32173   9.16400  Pt1   1 1   0.00000
HETATM     5 Pt                  4.22533   7.15828   9.08271  Pt1   1 1   0.00000
HETATM     6 Pt                  4.21469   9.94312   9.07346  Pt1   1 1   0.00000
HETATM     7 Pt                  6.64614   5.73041   9.10687  Pt1   1 1   0.00000
HETATM     8 Pt                  6.62434   8.54464   9.08228  Pt1   1 1   0.00000
HETATM     9 Pt                  6.63443  11.36714   9.09239  Pt1   1 1   0.00000
HETATM    10 Pt                  0.15244   0.09101   6.75672  Pt1   1 1   0.00000
HETATM    11 Pt                  0.15470   2.90139   6.76336  Pt1   1 1   0.00000
HETATM    12 Pt                  0.17195   5.71637   6.80967  Pt1   1 1   0.00000
HETATM    13 Pt                  2.59129   1.49964   6.73659  Pt1   1 1   0.00000
HETATM    14 Pt                  2.58660   4.31764   6.82384  Pt1   1 1   0.00000
HETATM    15 Pt                  2.58106   7.10700   6.81762  Pt1   1 1   0.00000
HETATM    16 Pt                  5.02264   2.90610   6.73836  Pt1   1 1   0.00000
HETATM    17 Pt                  5.02686   5.71229   6.76747  Pt1   1 1   0.00000
HETATM    18 Pt                  5.02536   8.53597   6.71038  Pt1   1 1   0.00000
HETATM    19 Pt                  0.97332   1.49149   4.45549  Pt1   1 1   0.00000
HETATM    20 Pt                  0.97833   4.31039   4.49249  Pt1   1 1   0.00000
HETATM    21 Pt                  0.97874   7.11287   4.49363  Pt1   1 1   0.00000
HETATM    22 Pt                  3.41413   2.89478   4.43377  Pt1   1 1   0.00000
HETATM    23 Pt                  3.40467   5.71166   4.49604  Pt1   1 1   0.00000
HETATM    24 Pt                  3.41373   8.52397   4.41701  Pt1   1 1   0.00000
HETATM    25 Pt                  5.84804   4.30758   4.45667  Pt1   1 1   0.00000
HETATM    26 Pt                  5.84922   7.11911   4.43487  Pt1   1 1   0.00000
HETATM    27 Pt                  5.84923   9.93035   4.41714  Pt1   1 1   0.00000
HETATM    28 Pt                  1.80057   2.88856   2.15650  Pt1   1 1   0.00000
HETATM    29 Pt                  1.80063   5.70243   2.18465  Pt1   1 1   0.00000
HETATM    30 Pt                  1.79535   8.51752   2.15401  Pt1   1 1   0.00000
HETATM    31 Pt                  4.23867   4.29690   2.15754  Pt1   1 1   0.00000
HETATM    32 Pt                  4.23809   7.10899   2.14050  Pt1   1 1   0.00000
HETATM    33 Pt                  4.23770   9.92384   2.09734  Pt1   1 1   0.00000
HETATM    34 Pt                  6.67617   5.70156   2.15449  Pt1   1 1   0.00000
HETATM    35 Pt                  6.67597   8.51664   2.13938  Pt1   1 1   0.00000
HETATM    36 Pt                  6.67781  11.33648   2.15499  Pt1   1 1   0.00000
HETATM    37 Pt                  0.18503   8.50929  21.98608  Pt1   1 1   0.00000
HETATM    38 Pt                  0.18666   2.88298  21.98521  Pt1   1 1   0.00000
HETATM    39 Pt                  0.19123   5.69687  21.98888  Pt1   1 1   0.00000
HETATM    40 Pt                  2.62099   9.91749  21.96105  Pt1   1 1   0.00000
HETATM    41 Pt                  2.62090   4.29286  21.99116  Pt1   1 1   0.00000
HETATM    42 Pt                  2.61811   7.09864  21.98853  Pt1   1 1   0.00000
HETATM    43 Pt                  5.06010  11.32472  21.96236  Pt1   1 1   0.00000
HETATM    44 Pt                  5.05671   5.69441  21.98508  Pt1   1 1   0.00000
HETATM    45 Pt                  5.05972   8.50922  21.94534  Pt1   1 1   0.00000
HETATM    46 C                   2.68738   6.43156  12.29984   C1   1 1   0.00000
HETATM    47 C                   1.58918   5.73146  11.49800   C1   1 1   0.00000
HETATM    48 C                   2.40895   6.29743  13.81679   C1   1 1   0.00000
HETATM    49 H                   3.67480   5.99852  12.07274   H1   1 1   0.00000
HETATM    50 H                   2.73653   7.49854  12.02994   H1   1 1   0.00000
HETATM    51 H                   2.62305   4.24713  10.11140   H1   1 1   0.00000
HETATM    52 H                   0.61278   6.20842  11.68240   H1   1 1   0.00000
HETATM    53 H                   1.50271   4.67380  11.78745   H1   1 1   0.00000
HETATM    54 H                   2.45757   5.24613  14.14232   H1   1 1   0.00000
HETATM    55 H                   3.15598   6.86489  14.39387   H1   1 1   0.00000
HETATM    56 H                   1.41261   6.68720  14.08052   H1   1 1   0.00000
END

XTLGRF 200
DESCRP ts2_scan_104
REMARK Created by AMSinput
RUTYPE NORMAL RUN
RUTYPE ENDPO 1.0
RUTYPE MAXIT 500
BOND RESTRAINT 49 46 1.042116385054951 2500.0 1.0 0.0
#refdata 
CRYSTX     8.44295    8.44294   22.31180   90.00000   90.00000   60.00000
HETATM     1 Pt                  1.66625   2.85042   8.06639  Pt1   1 1   0.00000
HETATM     2 Pt                  1.66360   5.66270   8.06273  Pt1   1 1   0.00000
HETATM     3 Pt                  1.66316   8.48000   8.06013  Pt1   1 1   0.00000
HETATM     4 Pt                  4.10238   4.25537   8.06442  Pt1   1 1   0.00000
HETATM     5 Pt                  4.10198   7.07109   8.04542  Pt1   1 1   0.00000
HETATM     6 Pt                  4.10256   9.88893   8.05857  Pt1   1 1   0.00000
HETATM     7 Pt                  6.54301   5.66405   8.06039  Pt1   1 1   0.00000
HETATM     8 Pt                  6.54320   8.47997   8.05800  Pt1   1 1   0.00000
HETATM     9 Pt                  6.54081  11.29319   8.06708  Pt1   1 1   0.00000
HETATM    10 Pt                  0.04087   0.02259   5.72690  Pt1   1 1   0.00000
HETATM    11 Pt                  0.04115   2.83657   5.72577  Pt1   1 1   0.00000
HETATM    12 Pt                  0.04047   5.65286   5.72594  Pt1   1 1   0.00000
HETATM    13 Pt                  2.47739   1.42967   5.72668  Pt1   1 1   0.00000
HETATM    14 Pt                  2.47882   4.24471   5.72821  Pt1   1 1   0.00000
HETATM    15 Pt                  2.47633   7.05952   5.72227  Pt1   1 1   0.00000
HETATM    16 Pt                  4.91632   2.83747   5.72742  Pt1   1 1   0.00000
HETATM    17 Pt                  4.91629   5.65046   5.72377  Pt1   1 1   0.00000
HETATM    18 Pt                  4.91625   8.46754   5.71832  Pt1   1 1   0.00000
HETATM    19 Pt                  0.85658   1.42405   3.42745  Pt1   1 1   0.00000
HETATM    20 Pt                  0.85728   4.23726   3.42552  Pt1   1 1   0.00000
HETATM    21 Pt                  0.85775   7.05152   3.42792  Pt1   1 1   0.00000
HETATM    22 Pt                  3.29423   2.83082   3.42711  Pt1   1 1   0.00000
HETATM    23 Pt                  3.29448   5.64443   3.42414  Pt1   1 1   0.00000
HETATM    24 Pt                  3.29386   8.45924   3.42113  Pt1   1 1   0.00000
HETATM    25 Pt                  5.72985   4.23910   3.42871  Pt1   1 1   0.00000
HETATM    26 Pt                  5.73227   7.05239   3.42085  Pt1   1 1   0.00000
HETATM    27 Pt                  5.73144   9.86576   3.42445  Pt1   1 1   0.00000
HETATM    28 Pt                  1.68132   2.82873   1.12762  Pt1   1 1   0.00000
HETATM    29 Pt                  1.68146   5.64406   1.12682  Pt1   1 1   0.00000
HETATM    30 Pt                  1.68113   8.45719   1.12709  Pt1   1 1   0.00000
HETATM    31 Pt                  4.11910   4.23611   1.12827  Pt1   1 1   0.00000
HETATM    32 Pt                  4.11985   7.05157   1.12307  Pt1   1 1   0.00000
HETATM    33 Pt                  4.11895   9.86547   1.12529  Pt1   1 1   0.00000
HETATM    34 Pt                  6.55631   5.64316   1.12782  Pt1   1 1   0.00000
HETATM    35 Pt                  6.55725   8.45855   1.12449  Pt1   1 1   0.00000
HETATM    36 Pt                  6.55542  11.27231   1.13088  Pt1   1 1   0.00000
HETATM    37 Pt                  0.07686   8.45563  20.96115  Pt1   1 1   0.00000
HETATM    38 Pt                  0.07740   2.82695  20.95558  Pt1   1 1   0.00000
HETATM    39 Pt                  0.07766   5.64204  20.95706  Pt1   1 1   0.00000
HETATM    40 Pt                  2.51397   9.86296  20.95622  Pt1   1 1   0.00000
HETATM    41 Pt                  2.51490   4.23484  20.95747  Pt1   1 1   0.00000
HETATM    42 Pt                  2.51435   7.04871  20.95555  Pt1   1 1   0.00000
HETATM    43 Pt                  4.95237  11.27043  20.95850  Pt1   1 1   0.00000
HETATM    44 Pt                  4.95246   5.64130  20.95597  Pt1   1 1   0.00000
HETATM    45 Pt                  4.95202   8.45586  20.95297  Pt1   1 1   0.00000
HETATM    46 C                   4.20323   7.32579  11.64800   C1   1 1   0.00000
HETATM    47 C                   3.14167   8.09714  12.45401   C1   1 1   0.00000
HETATM    48 C                   5.43047   6.91363  12.48166   C1   1 1   0.00000
HETATM    49 H                   3.76803   6.48339  11.21560   H1   1 1   0.00000
HETATM    50 H                   4.54438   7.96864  10.81407   H1   1 1   0.00000
HETATM    51 H                   2.74647   7.48559  13.28281   H1   1 1   0.00000
HETATM    52 H                   2.28936   8.38734  11.81896   H1   1 1   0.00000
HETATM    53 H                   3.56179   9.01847  12.89033   H1   1 1   0.00000
HETATM    54 H                   5.14374   6.25343  13.31646   H1   1 1   0.00000
HETATM    55 H                   6.16974   6.37331  11.86853   H1   1 1   0.00000
HETATM    56 H                   5.93455   7.79372  12.91195   H1   1 1   0.00000
END

XTLGRF 200
DESCRP ts2_scan_107
REMARK Created by AMSinput
RUTYPE NORMAL RUN
RUTYPE ENDPO 1.0
RUTYPE MAXIT 500
BOND RESTRAINT 49 46 1.073707064333657 2500.0 1.0 0.0
#refdata 
CRYSTX     8.44295    8.44294   22.31180   90.00000   90.00000   60.00000
HETATM     1 Pt                  1.67342   2.81116   8.21699  Pt1   1 1   0.00000
HETATM     2 Pt                  1.67155   5.62364   8.21270  Pt1   1 1   0.00000
HETATM     3 Pt                  1.66827   8.44184   8.20833  Pt1   1 1   0.00000
HETATM     4 Pt                  4.10997   4.21600   8.21257  Pt1   1 1   0.00000
HETATM     5 Pt                  4.11072   7.03218   8.19558  Pt1   1 1   0.00000
HETATM     6 Pt                  4.10922   9.85131   8.20644  Pt1   1 1   0.00000
HETATM     7 Pt                  6.55180   5.62286   8.21063  Pt1   1 1   0.00000
HETATM     8 Pt                  6.55352   8.44110   8.20634  Pt1   1 1   0.00000
HETATM     9 Pt                  6.54763  11.25382   8.21707  Pt1   1 1   0.00000
HETATM    10 Pt                  0.04823   8.43763   5.87496  Pt1   1 1   0.00000
HETATM    11 Pt                  0.04768   2.80841   5.87691  Pt1   1 1   0.00000
HETATM    12 Pt                  0.04751   5.62423   5.87630  Pt1   1 1   0.00000
HETATM    13 Pt                  2.48535   9.84485   5.87753  Pt1   1 1   0.00000
HETATM    14 Pt                  2.48564   4.21644   5.87836  Pt1   1 1   0.00000
HETATM    15 Pt                  2.48325   7.03018   5.87471  Pt1   1 1   0.00000
HETATM    16 Pt                  4.92483  11.25269   5.87534  Pt1   1 1   0.00000
HETATM    17 Pt                  4.92253   5.62290   5.87459  Pt1   1 1   0.00000
HETATM    18 Pt                  4.92390   8.43953   5.87134  Pt1   1 1   0.00000
HETATM    19 Pt                  0.85765   1.40382   3.57978  Pt1   1 1   0.00000
HETATM    20 Pt                  0.85687   4.21593   3.57970  Pt1   1 1   0.00000
HETATM    21 Pt                  0.85694   7.03136   3.58081  Pt1   1 1   0.00000
HETATM    22 Pt                  3.29280   2.80968   3.57981  Pt1   1 1   0.00000
HETATM    23 Pt                  3.29391   5.62359   3.57933  Pt1   1 1   0.00000
HETATM    24 Pt                  3.29345   8.43843   3.57885  Pt1   1 1   0.00000
HETATM    25 Pt                  5.73109   4.21810   3.58162  Pt1   1 1   0.00000
HETATM    26 Pt                  5.73142   7.03150   3.57712  Pt1   1 1   0.00000
HETATM    27 Pt                  5.73117   9.84624   3.57896  Pt1   1 1   0.00000
HETATM    28 Pt                  1.66175   2.80483   1.27979  Pt1   1 1   0.00000
HETATM    29 Pt                  1.66237   5.62017   1.28058  Pt1   1 1   0.00000
HETATM    30 Pt                  1.66269   8.43321   1.28042  Pt1   1 1   0.00000
HETATM    31 Pt                  4.09956   4.21267   1.28078  Pt1   1 1   0.00000
HETATM    32 Pt                  4.09914   7.02634   1.27919  Pt1   1 1   0.00000
HETATM    33 Pt                  4.09982   9.84111   1.27992  Pt1   1 1   0.00000
HETATM    34 Pt                  6.53554   5.61924   1.28038  Pt1   1 1   0.00000
HETATM    35 Pt                  6.53614   8.43469   1.27925  Pt1   1 1   0.00000
HETATM    36 Pt                  6.53692  11.24800   1.28190  Pt1   1 1   0.00000
HETATM    37 Pt                  0.03394   8.42967  21.11163  Pt1   1 1   0.00000
HETATM    38 Pt                  0.03377   2.80094  21.11097  Pt1   1 1   0.00000
HETATM    39 Pt                  0.03311   5.61617  21.11109  Pt1   1 1   0.00000
HETATM    40 Pt                  2.47200   9.83584  21.11140  Pt1   1 1   0.00000
HETATM    41 Pt                  2.47189   4.20987  21.11101  Pt1   1 1   0.00000
HETATM    42 Pt                  2.47032   7.02363  21.10932  Pt1   1 1   0.00000
HETATM    43 Pt                  4.90955  11.24387  21.11060  Pt1   1 1   0.00000
HETATM    44 Pt                  4.90943   5.61617  21.11023  Pt1   1 1   0.00000
HETATM    45 Pt                  4.90820   8.43069  21.10816  Pt1   1 1   0.00000
HETATM    46 C                   4.20323   7.32579  11.64800   C1   1 1   0.00000
HETATM    47 C                   3.15657   8.06808  12.49662   C1   1 1   0.00000
HETATM    48 C                   5.45123   6.91008  12.44502   C1   1 1   0.00000
HETATM    49 H                   3.75433   6.45719  11.20430   H1   1 1   0.00000
HETATM    50 H                   4.51548   7.98438  10.81471   H1   1 1   0.00000
HETATM    51 H                   2.80599   7.43848  13.33082   H1   1 1   0.00000
HETATM    52 H                   2.27534   8.35046  11.89825   H1   1 1   0.00000
HETATM    53 H                   3.57755   8.99057  12.92847   H1   1 1   0.00000
HETATM    54 H                   5.18154   6.23099  13.27081   H1   1 1   0.00000
HETATM    55 H                   6.18454   6.39001  11.80829   H1   1 1   0.00000
HETATM    56 H                   5.95472   7.78697  12.88356   H1   1 1   0.00000
END

XTLGRF 200
DESCRP ts2_scan_111
REMARK Created by AMSinput
RUTYPE NORMAL RUN
RUTYPE ENDPO 1.0
RUTYPE MAXIT 500
BOND RESTRAINT 49 46 1.105220376214626 2500.0 1.0 0.0
#refdata 
CRYSTX     8.44295    8.44294   22.31180   90.00000   90.00000   60.00000
HETATM     1 Pt                  1.66576   2.78450   8.01345  Pt1   1 1   0.00000
HETATM     2 Pt                  1.66492   5.59766   8.01045  Pt1   1 1   0.00000
HETATM     3 Pt                  1.66484   8.41345   8.00832  Pt1   1 1   0.00000
HETATM     4 Pt                  4.10244   4.19030   8.01140  Pt1   1 1   0.00000
HETATM     5 Pt                  4.10294   7.00510   7.99834  Pt1   1 1   0.00000
HETATM     6 Pt                  4.10287   9.82270   8.00640  Pt1   1 1   0.00000
HETATM     7 Pt                  6.54291   5.59786   8.00930  Pt1   1 1   0.00000
HETATM     8 Pt                  6.54361   8.41425   8.00690  Pt1   1 1   0.00000
HETATM     9 Pt                  6.54012  11.22789   8.01380  Pt1   1 1   0.00000
HETATM    10 Pt                  0.04027   8.42252   5.67494  Pt1   1 1   0.00000
HETATM    11 Pt                  0.04033   2.79428   5.67541  Pt1   1 1   0.00000
HETATM    12 Pt                  0.04010   5.60916   5.67504  Pt1   1 1   0.00000
HETATM    13 Pt                  2.47780   9.83035   5.67560  Pt1   1 1   0.00000
HETATM    14 Pt                  2.47820   4.20304   5.67717  Pt1   1 1   0.00000
HETATM    15 Pt                  2.47602   7.01668   5.67334  Pt1   1 1   0.00000
HETATM    16 Pt                  4.91552  11.23791   5.67519  Pt1   1 1   0.00000
HETATM    17 Pt                  4.91647   5.60770   5.67350  Pt1   1 1   0.00000
HETATM    18 Pt                  4.91582   8.42393   5.67047  Pt1   1 1   0.00000
HETATM    19 Pt                  0.85193   1.39453   3.37716  Pt1   1 1   0.00000
HETATM    20 Pt                  0.85243   4.20739   3.37763  Pt1   1 1   0.00000
HETATM    21 Pt                  0.85295   7.02225   3.37753  Pt1   1 1   0.00000
HETATM    22 Pt                  3.28924   2.80070   3.37758  Pt1   1 1   0.00000
HETATM    23 Pt                  3.28894   5.61497   3.37633  Pt1   1 1   0.00000
HETATM    24 Pt                  3.28877   8.42993   3.37539  Pt1   1 1   0.00000
HETATM    25 Pt                  5.72569   4.20903   3.37744  Pt1   1 1   0.00000
HETATM    26 Pt                  5.72675   7.02223   3.37543  Pt1   1 1   0.00000
HETATM    27 Pt                  5.72658   9.83609   3.37654  Pt1   1 1   0.00000
HETATM    28 Pt                  1.66263   2.80054   1.07703  Pt1   1 1   0.00000
HETATM    29 Pt                  1.66217   5.61503   1.07768  Pt1   1 1   0.00000
HETATM    30 Pt                  1.66216   8.42917   1.07838  Pt1   1 1   0.00000
HETATM    31 Pt                  4.09993   4.20788   1.07803  Pt1   1 1   0.00000
HETATM    32 Pt                  4.10035   7.02259   1.07639  Pt1   1 1   0.00000
HETATM    33 Pt                  4.10042   9.83706   1.07682  Pt1   1 1   0.00000
HETATM    34 Pt                  6.53722   5.61461   1.07837  Pt1   1 1   0.00000
HETATM    35 Pt                  6.53729   8.42969   1.07706  Pt1   1 1   0.00000
HETATM    36 Pt                  6.53722  11.24360   1.07988  Pt1   1 1   0.00000
HETATM    37 Pt                  0.03605   8.42800  20.90998  Pt1   1 1   0.00000
HETATM    38 Pt                  0.03597   2.79874  20.90843  Pt1   1 1   0.00000
HETATM    39 Pt                  0.03650   5.61397  20.90869  Pt1   1 1   0.00000
HETATM    40 Pt                  2.47396   9.83414  20.90876  Pt1   1 1   0.00000
HETATM    41 Pt                  2.47403   4.20645  20.90917  Pt1   1 1   0.00000
HETATM    42 Pt                  2.47334   7.02079  20.90905  Pt1   1 1   0.00000
HETATM    43 Pt                  4.91118  11.24226  20.90910  Pt1   1 1   0.00000
HETATM    44 Pt                  4.91049   5.61364  20.90859  Pt1   1 1   0.00000
HETATM    45 Pt                  4.91108   8.42777  20.90885  Pt1   1 1   0.00000
HETATM    46 C                   4.20323   7.32579  11.64800   C1   1 1   0.00000
HETATM    47 C                   3.13271   8.11334  12.42218   C1   1 1   0.00000
HETATM    48 C                   5.40108   6.90262  12.51570   C1   1 1   0.00000
HETATM    49 H                   3.74083   6.43119  11.19260   H1   1 1   0.00000
HETATM    50 H                   4.56721   7.94361  10.80535   H1   1 1   0.00000
HETATM    51 H                   2.75160   7.53097  13.27768   H1   1 1   0.00000
HETATM    52 H                   2.27243   8.36452  11.78140   H1   1 1   0.00000
HETATM    53 H                   3.54076   9.05772  12.81850   H1   1 1   0.00000
HETATM    54 H                   5.07210   6.28268  13.36654   H1   1 1   0.00000
HETATM    55 H                   6.13424   6.31736  11.93802   H1   1 1   0.00000
HETATM    56 H                   5.92490   7.78131  12.92708   H1   1 1   0.00000
END

XTLGRF 200
DESCRP ts2_scan_114
REMARK Created by AMSinput
RUTYPE NORMAL RUN
RUTYPE ENDPO 1.0
RUTYPE MAXIT 500
BOND RESTRAINT 49 46 1.136942346823268 2500.0 1.0 0.0
#refdata 
CRYSTX     8.44295    8.44294   22.31180   90.00000   90.00000   60.00000
HETATM     1 Pt                  1.64039   2.76949   7.99767  Pt1   1 1   0.00000
HETATM     2 Pt                  1.63837   5.58186   7.99621  Pt1   1 1   0.00000
HETATM     3 Pt                  1.63726   8.39913   7.99504  Pt1   1 1   0.00000
HETATM     4 Pt                  4.07727   4.17436   7.99185  Pt1   1 1   0.00000
HETATM     5 Pt                  4.07615   6.98893   7.98132  Pt1   1 1   0.00000
HETATM     6 Pt                  4.07641   9.80642   7.99400  Pt1   1 1   0.00000
HETATM     7 Pt                  6.51575   5.58234   7.98889  Pt1   1 1   0.00000
HETATM     8 Pt                  6.51620   8.39849   7.99189  Pt1   1 1   0.00000
HETATM     9 Pt                  6.51438  11.21264   8.00173  Pt1   1 1   0.00000
HETATM    10 Pt                  0.01180   8.39892   5.65672  Pt1   1 1   0.00000
HETATM    11 Pt                  0.01353   2.77215   5.65615  Pt1   1 1   0.00000
HETATM    12 Pt                  0.01194   5.58610   5.66099  Pt1   1 1   0.00000
HETATM    13 Pt                  2.45033   9.80675   5.66039  Pt1   1 1   0.00000
HETATM    14 Pt                  2.45008   4.17859   5.65903  Pt1   1 1   0.00000
HETATM    15 Pt                  2.44819   6.99218   5.65624  Pt1   1 1   0.00000
HETATM    16 Pt                  4.88769  11.21367   5.65880  Pt1   1 1   0.00000
HETATM    17 Pt                  4.88727   5.58439   5.65007  Pt1   1 1   0.00000
HETATM    18 Pt                  4.88742   8.39983   5.65359  Pt1   1 1   0.00000
HETATM    19 Pt                  0.82263   1.37163   3.35690  Pt1   1 1   0.00000
HETATM    20 Pt                  0.82263   4.18536   3.35867  Pt1   1 1   0.00000
HETATM    21 Pt                  0.82145   6.99903   3.36141  Pt1   1 1   0.00000
HETATM    22 Pt                  3.25838   2.77767   3.35808  Pt1   1 1   0.00000
HETATM    23 Pt                  3.25854   5.59139   3.35432  Pt1   1 1   0.00000
HETATM    24 Pt                  3.25822   8.40668   3.35914  Pt1   1 1   0.00000
HETATM    25 Pt                  5.69601   4.18493   3.35561  Pt1   1 1   0.00000
HETATM    26 Pt                  5.69750   6.99937   3.35284  Pt1   1 1   0.00000
HETATM    27 Pt                  5.69592   9.81289   3.36066  Pt1   1 1   0.00000
HETATM    28 Pt                  1.63795   2.77975   1.05448  Pt1   1 1   0.00000
HETATM    29 Pt                  1.63741   5.59530   1.05745  Pt1   1 1   0.00000
HETATM    30 Pt                  1.63839   8.40868   1.05843  Pt1   1 1   0.00000
HETATM    31 Pt                  4.07603   4.18792   1.05450  Pt1   1 1   0.00000
HETATM    32 Pt                  4.07570   7.00095   1.05519  Pt1   1 1   0.00000
HETATM    33 Pt                  4.07566   9.81641   1.05861  Pt1   1 1   0.00000
HETATM    34 Pt                  6.51228   5.59408   1.05333  Pt1   1 1   0.00000
HETATM    35 Pt                  6.51302   8.40841   1.05651  Pt1   1 1   0.00000
HETATM    36 Pt                  6.51220  11.22304   1.06088  Pt1   1 1   0.00000
HETATM    37 Pt                  0.01351   8.40807  20.88723  Pt1   1 1   0.00000
HETATM    38 Pt                  0.01312   2.77962  20.88448  Pt1   1 1   0.00000
HETATM    39 Pt                  0.01225   5.59436  20.88785  Pt1   1 1   0.00000
HETATM    40 Pt                  2.45095   9.81283  20.88660  Pt1   1 1   0.00000
HETATM    41 Pt                  2.45002   4.18646  20.88656  Pt1   1 1   0.00000
HETATM    42 Pt                  2.45048   7.00030  20.88732  Pt1   1 1   0.00000
HETATM    43 Pt                  4.88805  11.22112  20.88686  Pt1   1 1   0.00000
HETATM    44 Pt                  4.88749   5.59342  20.88350  Pt1   1 1   0.00000
HETATM    45 Pt                  4.88793   8.40687  20.88630  Pt1   1 1   0.00000
HETATM    46 C                   4.20323   7.32579  11.64800   C1   1 1   0.00000
HETATM    47 C                   3.14039   8.07249  12.46784   C1   1 1   0.00000
HETATM    48 C                   5.43687   6.89512  12.45843   C1   1 1   0.00000
HETATM    49 H                   3.72733   6.40529  11.18020   H1   1 1   0.00000
HETATM    50 H                   4.52638   7.96176  10.80534   H1   1 1   0.00000
HETATM    51 H                   2.75906   7.44684  13.29101   H1   1 1   0.00000
HETATM    52 H                   2.28028   8.35841  11.84259   H1   1 1   0.00000
HETATM    53 H                   3.55040   8.99389  12.91268   H1   1 1   0.00000
HETATM    54 H                   5.15624   6.22604  13.28852   H1   1 1   0.00000
HETATM    55 H                   6.16168   6.35742  11.82620   H1   1 1   0.00000
HETATM    56 H                   5.95360   7.76746  12.89258   H1   1 1   0.00000
END

XTLGRF 200
DESCRP ts2_scan_117
REMARK Created by AMSinput
RUTYPE NORMAL RUN
RUTYPE ENDPO 1.0
RUTYPE MAXIT 500
BOND RESTRAINT 49 46 1.173646058230503 2500.0 1.0 0.0
#refdata 
CRYSTX     8.44295    8.44294   22.31180   90.00000   90.00000   60.00000
HETATM     1 Pt                  1.64442   2.75742   8.09797  Pt1   1 1   0.00000
HETATM     2 Pt                  1.64329   5.57027   8.09483  Pt1   1 1   0.00000
HETATM     3 Pt                  1.64208   8.38773   8.09165  Pt1   1 1   0.00000
HETATM     4 Pt                  4.08157   4.16295   8.09525  Pt1   1 1   0.00000
HETATM     5 Pt                  4.08034   6.97731   8.08255  Pt1   1 1   0.00000
HETATM     6 Pt                  4.08120   9.79642   8.09043  Pt1   1 1   0.00000
HETATM     7 Pt                  6.52099   5.57050   8.09282  Pt1   1 1   0.00000
HETATM     8 Pt                  6.52151   8.38741   8.09045  Pt1   1 1   0.00000
HETATM     9 Pt                  6.51918  11.20003   8.09815  Pt1   1 1   0.00000
HETATM    10 Pt                  0.00814   8.38515   5.75825  Pt1   1 1   0.00000
HETATM    11 Pt                  0.00859   2.75724   5.75940  Pt1   1 1   0.00000
HETATM    12 Pt                  0.00836   5.57252   5.75808  Pt1   1 1   0.00000
HETATM    13 Pt                  2.44564   9.79336   5.75927  Pt1   1 1   0.00000
HETATM    14 Pt                  2.44629   4.16438   5.76073  Pt1   1 1   0.00000
HETATM    15 Pt                  2.44472   6.97883   5.75759  Pt1   1 1   0.00000
HETATM    16 Pt                  4.88441  11.20085   5.75779  Pt1   1 1   0.00000
HETATM    17 Pt                  4.88381   5.57092   5.75755  Pt1   1 1   0.00000
HETATM    18 Pt                  4.88382   8.38721   5.75495  Pt1   1 1   0.00000
HETATM    19 Pt                  0.81820   1.34440   3.46187  Pt1   1 1   0.00000
HETATM    20 Pt                  0.81852   4.15757   3.46139  Pt1   1 1   0.00000
HETATM    21 Pt                  0.81896   6.97213   3.46218  Pt1   1 1   0.00000
HETATM    22 Pt                  3.25416   2.75100   3.46135  Pt1   1 1   0.00000
HETATM    23 Pt                  3.25462   5.56494   3.46033  Pt1   1 1   0.00000
HETATM    24 Pt                  3.25454   8.37952   3.46012  Pt1   1 1   0.00000
HETATM    25 Pt                  5.69142   4.15929   3.46201  Pt1   1 1   0.00000
HETATM    26 Pt                  5.69269   6.97241   3.45981  Pt1   1 1   0.00000
HETATM    27 Pt                  5.69203   9.78622   3.46079  Pt1   1 1   0.00000
HETATM    28 Pt                  1.62921   2.74274   1.16118  Pt1   1 1   0.00000
HETATM    29 Pt                  1.62876   5.55747   1.16226  Pt1   1 1   0.00000
HETATM    30 Pt                  1.62889   8.37157   1.16296  Pt1   1 1   0.00000
HETATM    31 Pt                  4.06738   4.14987   1.16225  Pt1   1 1   0.00000
HETATM    32 Pt                  4.06665   6.96465   1.16079  Pt1   1 1   0.00000
HETATM    33 Pt                  4.06680   9.77918   1.16208  Pt1   1 1   0.00000
HETATM    34 Pt                  6.50343   5.55710   1.16293  Pt1   1 1   0.00000
HETATM    35 Pt                  6.50408   8.37203   1.16175  Pt1   1 1   0.00000
HETATM    36 Pt                  6.50366  11.18530   1.16455  Pt1   1 1   0.00000
HETATM    37 Pt                  0.00331   8.36274  20.99380  Pt1   1 1   0.00000
HETATM    38 Pt                  0.00259   2.73424  20.99157  Pt1   1 1   0.00000
HETATM    39 Pt                  0.00301   5.54888  20.99215  Pt1   1 1   0.00000
HETATM    40 Pt                  2.44054   9.76977  20.99204  Pt1   1 1   0.00000
HETATM    41 Pt                  2.44067   4.14200  20.99165  Pt1   1 1   0.00000
HETATM    42 Pt                  2.44022   6.95572  20.99213  Pt1   1 1   0.00000
HETATM    43 Pt                  4.87788  11.17760  20.99187  Pt1   1 1   0.00000
HETATM    44 Pt                  4.87795   5.54835  20.99117  Pt1   1 1   0.00000
HETATM    45 Pt                  4.87778   8.36291  20.99151  Pt1   1 1   0.00000
HETATM    46 C                   4.20323   7.32579  11.64800   C1   1 1   0.00000
HETATM    47 C                   3.14228   8.07075  12.47223   C1   1 1   0.00000
HETATM    48 C                   5.43338   6.90334  12.46352   C1   1 1   0.00000
HETATM    49 H                   3.71193   6.37549  11.16530   H1   1 1   0.00000
HETATM    50 H                   4.52247   7.95930  10.79963   H1   1 1   0.00000
HETATM    51 H                   2.77979   7.44884  13.30752   H1   1 1   0.00000
HETATM    52 H                   2.27161   8.34865  11.85806   H1   1 1   0.00000
HETATM    53 H                   3.55675   8.99755  12.90392   H1   1 1   0.00000
HETATM    54 H                   5.14661   6.25562  13.30914   H1   1 1   0.00000
HETATM    55 H                   6.16078   6.35046  11.84847   H1   1 1   0.00000
HETATM    56 H                   5.94993   7.78431  12.88136   H1   1 1   0.00000
END

XTLGRF 200
DESCRP ts2_scan_120
REMARK Created by AMSinput
RUTYPE NORMAL RUN
RUTYPE ENDPO 1.0
RUTYPE MAXIT 500
BOND RESTRAINT 49 46 1.200143583076624 2500.0 1.0 0.0
#refdata 
CRYSTX     8.44295    8.44294   22.31180   90.00000   90.00000   60.00000
HETATM     1 Pt                  1.61187   2.71697   8.16798  Pt1   1 1   0.00000
HETATM     2 Pt                  1.60945   5.52985   8.16233  Pt1   1 1   0.00000
HETATM     3 Pt                  1.60885   8.34744   8.15873  Pt1   1 1   0.00000
HETATM     4 Pt                  4.04763   4.12205   8.16379  Pt1   1 1   0.00000
HETATM     5 Pt                  4.04600   6.93638   8.15191  Pt1   1 1   0.00000
HETATM     6 Pt                  4.04686   9.75770   8.15699  Pt1   1 1   0.00000
HETATM     7 Pt                  6.48837   5.52970   8.16253  Pt1   1 1   0.00000
HETATM     8 Pt                  6.48994   8.34788   8.15874  Pt1   1 1   0.00000
HETATM     9 Pt                  6.48542  11.16024   8.16828  Pt1   1 1   0.00000
HETATM    10 Pt                 -0.01662   8.34260   5.82604  Pt1   1 1   0.00000
HETATM    11 Pt                 -0.01531   2.71522   5.82700  Pt1   1 1   0.00000
HETATM    12 Pt                 -0.01562   5.52967   5.82667  Pt1   1 1   0.00000
HETATM    13 Pt                  2.42190   9.75042   5.82685  Pt1   1 1   0.00000
HETATM    14 Pt                  2.42102   4.12202   5.82949  Pt1   1 1   0.00000
HETATM    15 Pt                  2.42087   6.93565   5.82646  Pt1   1 1   0.00000
HETATM    16 Pt                  4.85981  11.15851   5.82695  Pt1   1 1   0.00000
HETATM    17 Pt                  4.85989   5.52794   5.82655  Pt1   1 1   0.00000
HETATM    18 Pt                  4.85989   8.34481   5.82374  Pt1   1 1   0.00000
HETATM    19 Pt                  0.79661   1.30476   3.52705  Pt1   1 1   0.00000
HETATM    20 Pt                  0.79646   4.11603   3.52717  Pt1   1 1   0.00000
HETATM    21 Pt                  0.79694   6.93134   3.52796  Pt1   1 1   0.00000
HETATM    22 Pt                  3.23331   2.71052   3.52608  Pt1   1 1   0.00000
HETATM    23 Pt                  3.23423   5.52385   3.52726  Pt1   1 1   0.00000
HETATM    24 Pt                  3.23355   8.33869   3.52547  Pt1   1 1   0.00000
HETATM    25 Pt                  5.67079   4.11818   3.52870  Pt1   1 1   0.00000
HETATM    26 Pt                  5.67134   6.93008   3.52671  Pt1   1 1   0.00000
HETATM    27 Pt                  5.67042   9.74499   3.52577  Pt1   1 1   0.00000
HETATM    28 Pt                  1.60861   2.70727   1.22497  Pt1   1 1   0.00000
HETATM    29 Pt                  1.60946   5.52211   1.22677  Pt1   1 1   0.00000
HETATM    30 Pt                  1.61010   8.33667   1.22752  Pt1   1 1   0.00000
HETATM    31 Pt                  4.04770   4.11465   1.22733  Pt1   1 1   0.00000
HETATM    32 Pt                  4.04636   6.92903   1.22707  Pt1   1 1   0.00000
HETATM    33 Pt                  4.04724   9.74326   1.22621  Pt1   1 1   0.00000
HETATM    34 Pt                  6.48390   5.52260   1.22843  Pt1   1 1   0.00000
HETATM    35 Pt                  6.48339   8.33697   1.22605  Pt1   1 1   0.00000
HETATM    36 Pt                  6.48310  11.15165   1.22773  Pt1   1 1   0.00000
HETATM    37 Pt                 -0.01810   8.32956  21.05996  Pt1   1 1   0.00000
HETATM    38 Pt                 -0.01902   2.70089  21.05549  Pt1   1 1   0.00000
HETATM    39 Pt                 -0.01795   5.51463  21.05747  Pt1   1 1   0.00000
HETATM    40 Pt                  2.41894   9.73538  21.05673  Pt1   1 1   0.00000
HETATM    41 Pt                  2.41865   4.10793  21.05602  Pt1   1 1   0.00000
HETATM    42 Pt                  2.41859   6.92119  21.05920  Pt1   1 1   0.00000
HETATM    43 Pt                  4.85606  11.14329  21.05698  Pt1   1 1   0.00000
HETATM    44 Pt                  4.85615   5.51490  21.05814  Pt1   1 1   0.00000
HETATM    45 Pt                  4.85649   8.32936  21.05560  Pt1   1 1   0.00000
HETATM    46 C                   4.20323   7.32579  11.64800   C1   1 1   0.00000
HETATM    47 C                   3.13242   8.10180  12.42585   C1   1 1   0.00000
HETATM    48 C                   5.38960   6.87352  12.51112   C1   1 1   0.00000
HETATM    49 H                   3.70093   6.35409  11.15420   H1   1 1   0.00000
HETATM    50 H                   4.57062   7.93821  10.80626   H1   1 1   0.00000
HETATM    51 H                   2.73150   7.49963  13.25729   H1   1 1   0.00000
HETATM    52 H                   2.28782   8.39009  11.78150   H1   1 1   0.00000
HETATM    53 H                   3.55397   9.02429  12.85863   H1   1 1   0.00000
HETATM    54 H                   5.06074   6.20072  13.31985   H1   1 1   0.00000
HETATM    55 H                   6.14398   6.33624  11.91560   H1   1 1   0.00000
HETATM    56 H                   5.88683   7.73742  12.98246   H1   1 1   0.00000
END

XTLGRF 200
DESCRP ts2_scan_131
REMARK Created by AMSinput
RUTYPE NORMAL RUN
RUTYPE ENDPO 1.0
RUTYPE MAXIT 500
BOND RESTRAINT 49 46 1.310007645015859 2500.0 1.0 0.0
#refdata 
CRYSTX     8.44295    8.44294   22.31180   90.00000   90.00000   60.00000
HETATM     1 Pt                  1.48584   2.45826   8.06107  Pt1   1 1   0.00000
HETATM     2 Pt                  1.48226   5.26970   8.06276  Pt1   1 1   0.00000
HETATM     3 Pt                  1.48341   8.08987   8.05986  Pt1   1 1   0.00000
HETATM     4 Pt                  3.92230   3.86392   8.06739  Pt1   1 1   0.00000
HETATM     5 Pt                  3.92142   6.67713   8.05854  Pt1   1 1   0.00000
HETATM     6 Pt                  3.92395   9.49720   8.05948  Pt1   1 1   0.00000
HETATM     7 Pt                  6.36181   5.27150   8.06009  Pt1   1 1   0.00000
HETATM     8 Pt                  6.36180   8.08812   8.05617  Pt1   1 1   0.00000
HETATM     9 Pt                  6.36155  10.90208   8.06895  Pt1   1 1   0.00000
HETATM    10 Pt                 -0.14184   8.10046   5.72409  Pt1   1 1   0.00000
HETATM    11 Pt                 -0.14035   2.47323   5.72388  Pt1   1 1   0.00000
HETATM    12 Pt                 -0.14162   5.28814   5.72351  Pt1   1 1   0.00000
HETATM    13 Pt                  2.29779   9.50811   5.72492  Pt1   1 1   0.00000
HETATM    14 Pt                  2.29723   3.88057   5.72726  Pt1   1 1   0.00000
HETATM    15 Pt                  2.29531   6.69412   5.72754  Pt1   1 1   0.00000
HETATM    16 Pt                  4.73440  10.91666   5.72723  Pt1   1 1   0.00000
HETATM    17 Pt                  4.73408   5.28821   5.72777  Pt1   1 1   0.00000
HETATM    18 Pt                  4.73374   8.10184   5.72295  Pt1   1 1   0.00000
HETATM    19 Pt                  0.67392   1.07373   3.42783  Pt1   1 1   0.00000
HETATM    20 Pt                  0.67455   3.88773   3.42586  Pt1   1 1   0.00000
HETATM    21 Pt                  0.67396   6.70122   3.42840  Pt1   1 1   0.00000
HETATM    22 Pt                  3.11011   2.48119   3.42696  Pt1   1 1   0.00000
HETATM    23 Pt                  3.11204   5.29561   3.43134  Pt1   1 1   0.00000
HETATM    24 Pt                  3.11016   8.10953   3.42786  Pt1   1 1   0.00000
HETATM    25 Pt                  5.54700   3.88855   3.42951  Pt1   1 1   0.00000
HETATM    26 Pt                  5.54898   6.70379   3.42750  Pt1   1 1   0.00000
HETATM    27 Pt                  5.54672   9.51737   3.42409  Pt1   1 1   0.00000
HETATM    28 Pt                  1.48559   2.49023   1.12847  Pt1   1 1   0.00000
HETATM    29 Pt                  1.48654   5.30521   1.13064  Pt1   1 1   0.00000
HETATM    30 Pt                  1.48613   8.11803   1.13088  Pt1   1 1   0.00000
HETATM    31 Pt                  3.92331   3.89772   1.13045  Pt1   1 1   0.00000
HETATM    32 Pt                  3.92399   6.71193   1.13138  Pt1   1 1   0.00000
HETATM    33 Pt                  3.92184   9.52519   1.12607  Pt1   1 1   0.00000
HETATM    34 Pt                  6.36059   5.30527   1.13171  Pt1   1 1   0.00000
HETATM    35 Pt                  6.35937   8.12033   1.12791  Pt1   1 1   0.00000
HETATM    36 Pt                  6.35952  10.93374   1.12929  Pt1   1 1   0.00000
HETATM    37 Pt                 -0.13454   8.13854  20.96352  Pt1   1 1   0.00000
HETATM    38 Pt                 -0.13618   2.51091  20.96216  Pt1   1 1   0.00000
HETATM    39 Pt                 -0.13459   5.32470  20.96061  Pt1   1 1   0.00000
HETATM    40 Pt                  2.30249   9.54580  20.95963  Pt1   1 1   0.00000
HETATM    41 Pt                  2.30199   3.91856  20.96152  Pt1   1 1   0.00000
HETATM    42 Pt                  2.30383   6.73162  20.96448  Pt1   1 1   0.00000
HETATM    43 Pt                  4.73872  10.95266  20.95972  Pt1   1 1   0.00000
HETATM    44 Pt                  4.73960   5.32431  20.96514  Pt1   1 1   0.00000
HETATM    45 Pt                  4.74011   8.13907  20.95959  Pt1   1 1   0.00000
HETATM    46 C                   4.20323   7.32579  11.64800   C1   1 1   0.00000
HETATM    47 C                   3.11360   8.07534  12.41844   C1   1 1   0.00000
HETATM    48 C                   5.37498   6.84921  12.51253   C1   1 1   0.00000
HETATM    49 H                   3.66193   6.27529  11.08270   H1   1 1   0.00000
HETATM    50 H                   4.57035   7.93152  10.80394   H1   1 1   0.00000
HETATM    51 H                   2.68639   7.44932  13.21821   H1   1 1   0.00000
HETATM    52 H                   2.29133   8.38994  11.75844   H1   1 1   0.00000
HETATM    53 H                   3.52815   8.98195  12.89286   H1   1 1   0.00000
HETATM    54 H                   5.03219   6.18615  13.32421   H1   1 1   0.00000
HETATM    55 H                   6.12146   6.29895  11.91856   H1   1 1   0.00000
HETATM    56 H                   5.88791   7.70806  12.98127   H1   1 1   0.00000
END

XTLGRF 200
DESCRP ts2_scan_141
REMARK Created by AMSinput
RUTYPE NORMAL RUN
RUTYPE ENDPO 1.0
RUTYPE MAXIT 500
BOND RESTRAINT 49 46 1.409984329700156 2500.0 1.0 0.0
#refdata 
CRYSTX     8.44295    8.44294   22.31180   90.00000   90.00000   60.00000
HETATM     1 Pt                  1.43895   2.39188   8.97776  Pt1   1 1   0.00000
HETATM     2 Pt                  1.41017   5.18986   8.99804  Pt1   1 1   0.00000
HETATM     3 Pt                  1.41915   8.03322   8.97791  Pt1   1 1   0.00000
HETATM     4 Pt                  3.87498   3.76784   8.99878  Pt1   1 1   0.00000
HETATM     5 Pt                  3.84200   6.56335   9.20926  Pt1   1 1   0.00000
HETATM     6 Pt                  3.87817   9.45158   8.92770  Pt1   1 1   0.00000
HETATM     7 Pt                  6.33175   5.19683   8.98115  Pt1   1 1   0.00000
HETATM     8 Pt                  6.33418   8.02890   8.92824  Pt1   1 1   0.00000
HETATM     9 Pt                  6.31559  10.83861   8.97705  Pt1   1 1   0.00000
HETATM    10 Pt                 -0.15395   8.07280   6.61840  Pt1   1 1   0.00000
HETATM    11 Pt                 -0.15418   2.43715   6.62537  Pt1   1 1   0.00000
HETATM    12 Pt                 -0.15155   5.26629   6.61313  Pt1   1 1   0.00000
HETATM    13 Pt                  2.28062   9.47441   6.62534  Pt1   1 1   0.00000
HETATM    14 Pt                  2.28390   3.84594   6.64731  Pt1   1 1   0.00000
HETATM    15 Pt                  2.29959   6.66130   6.72297  Pt1   1 1   0.00000
HETATM    16 Pt                  4.72901  10.89348   6.61204  Pt1   1 1   0.00000
HETATM    17 Pt                  4.70959   5.27253   6.72679  Pt1   1 1   0.00000
HETATM    18 Pt                  4.71443   8.05811   6.66448  Pt1   1 1   0.00000
HETATM    19 Pt                  0.68957   1.07839   4.33028  Pt1   1 1   0.00000
HETATM    20 Pt                  0.69110   3.88601   4.32868  Pt1   1 1   0.00000
HETATM    21 Pt                  0.69509   6.70264   4.33350  Pt1   1 1   0.00000
HETATM    22 Pt                  3.12287   2.48320   4.32830  Pt1   1 1   0.00000
HETATM    23 Pt                  3.12833   5.30317   4.39291  Pt1   1 1   0.00000
HETATM    24 Pt                  3.12737   8.10339   4.36369  Pt1   1 1   0.00000
HETATM    25 Pt                  5.55861   3.89655   4.33485  Pt1   1 1   0.00000
HETATM    26 Pt                  5.55501   6.70216   4.36232  Pt1   1 1   0.00000
HETATM    27 Pt                  5.56347   9.51752   4.31195  Pt1   1 1   0.00000
HETATM    28 Pt                  1.52080   2.50132   2.02909  Pt1   1 1   0.00000
HETATM    29 Pt                  1.52018   5.31791   2.04542  Pt1   1 1   0.00000
HETATM    30 Pt                  1.52054   8.13112   2.04587  Pt1   1 1   0.00000
HETATM    31 Pt                  3.95830   3.91191   2.04564  Pt1   1 1   0.00000
HETATM    32 Pt                  3.95718   6.72619   2.06311  Pt1   1 1   0.00000
HETATM    33 Pt                  3.95815   9.53907   2.02928  Pt1   1 1   0.00000
HETATM    34 Pt                  6.39518   5.31893   2.04413  Pt1   1 1   0.00000
HETATM    35 Pt                  6.39557   8.13264   2.02998  Pt1   1 1   0.00000
HETATM    36 Pt                  6.39475  10.94631   2.00819  Pt1   1 1   0.00000
HETATM    37 Pt                 -0.09440   8.14680  21.86174  Pt1   1 1   0.00000
HETATM    38 Pt                 -0.09633   2.52091  21.86785  Pt1   1 1   0.00000
HETATM    39 Pt                 -0.09217   5.33866  21.84774  Pt1   1 1   0.00000
HETATM    40 Pt                  2.34570   9.55355  21.86806  Pt1   1 1   0.00000
HETATM    41 Pt                  2.34662   3.93350  21.87471  Pt1   1 1   0.00000
HETATM    42 Pt                  2.34750   6.74093  21.87952  Pt1   1 1   0.00000
HETATM    43 Pt                  4.78312  10.96576  21.84727  Pt1   1 1   0.00000
HETATM    44 Pt                  4.77828   5.33766  21.87996  Pt1   1 1   0.00000
HETATM    45 Pt                  4.78009   8.14598  21.86420  Pt1   1 1   0.00000
HETATM    46 C                   4.20323   7.32579  11.64800   C1   1 1   0.00000
HETATM    47 C                   3.03973   7.85596  12.48570   C1   1 1   0.00000
HETATM    48 C                   5.33022   6.67783  12.45482   C1   1 1   0.00000
HETATM    49 H                   3.62063   6.19509  11.03960   H1   1 1   0.00000
HETATM    50 H                   4.59123   8.10558  10.97550   H1   1 1   0.00000
HETATM    51 H                   2.63675   7.08538  13.16141   H1   1 1   0.00000
HETATM    52 H                   2.22262   8.24217  11.86007   H1   1 1   0.00000
HETATM    53 H                   3.40948   8.69191  13.10654   H1   1 1   0.00000
HETATM    54 H                   4.95543   5.85539  13.08344   H1   1 1   0.00000
HETATM    55 H                   6.12892   6.29014  11.80655   H1   1 1   0.00000
HETATM    56 H                   5.77354   7.43858  13.12153   H1   1 1   0.00000
END

XTLGRF 200
DESCRP ts2_scan_151
REMARK Created by AMSinput
RUTYPE NORMAL RUN
RUTYPE ENDPO 1.0
RUTYPE MAXIT 500
BOND RESTRAINT 49 46 1.514574372554877 2500.0 1.0 0.0
#refdata 
CRYSTX     8.44295    8.44294   22.31180   90.00000   90.00000   60.00000
HETATM     1 Pt                  1.48606   2.43675   9.11564  Pt1   1 1   0.00000
HETATM     2 Pt                  1.45536   5.23699   9.13786  Pt1   1 1   0.00000
HETATM     3 Pt                  1.46411   8.08058   9.11067  Pt1   1 1   0.00000
HETATM     4 Pt                  3.92617   3.80997   9.14429  Pt1   1 1   0.00000
HETATM     5 Pt                  3.89909   6.62097   9.42720  Pt1   1 1   0.00000
HETATM     6 Pt                  3.92358   9.50309   9.06874  Pt1   1 1   0.00000
HETATM     7 Pt                  6.38086   5.23931   9.11541  Pt1   1 1   0.00000
HETATM     8 Pt                  6.38676   8.07820   9.06880  Pt1   1 1   0.00000
HETATM     9 Pt                  6.36158  10.88134   9.11384  Pt1   1 1   0.00000
HETATM    10 Pt                 -0.11512   8.11576   6.74850  Pt1   1 1   0.00000
HETATM    11 Pt                 -0.11177   2.48173   6.76067  Pt1   1 1   0.00000
HETATM    12 Pt                 -0.11006   5.31167   6.74641  Pt1   1 1   0.00000
HETATM    13 Pt                  2.31943   9.51958   6.76074  Pt1   1 1   0.00000
HETATM    14 Pt                  2.32223   3.89058   6.78771  Pt1   1 1   0.00000
HETATM    15 Pt                  2.34308   6.70394   6.87068  Pt1   1 1   0.00000
HETATM    16 Pt                  4.76727  10.93896   6.74790  Pt1   1 1   0.00000
HETATM    17 Pt                  4.74737   5.31941   6.88145  Pt1   1 1   0.00000
HETATM    18 Pt                  4.75242   8.09824   6.82159  Pt1   1 1   0.00000
HETATM    19 Pt                  0.72292   1.12239   4.46295  Pt1   1 1   0.00000
HETATM    20 Pt                  0.72403   3.93257   4.46285  Pt1   1 1   0.00000
HETATM    21 Pt                  0.72476   6.74721   4.45772  Pt1   1 1   0.00000
HETATM    22 Pt                  3.15578   2.52737   4.46391  Pt1   1 1   0.00000
HETATM    23 Pt                  3.16392   5.34775   4.54354  Pt1   1 1   0.00000
HETATM    24 Pt                  3.16071   8.14601   4.50672  Pt1   1 1   0.00000
HETATM    25 Pt                  5.59173   3.93656   4.46028  Pt1   1 1   0.00000
HETATM    26 Pt                  5.58720   6.74508   4.50727  Pt1   1 1   0.00000
HETATM    27 Pt                  5.59540   9.56143   4.44273  Pt1   1 1   0.00000
HETATM    28 Pt                  1.54853   2.54778   2.16609  Pt1   1 1   0.00000
HETATM    29 Pt                  1.55267   5.36195   2.18180  Pt1   1 1   0.00000
HETATM    30 Pt                  1.55008   8.17732   2.17738  Pt1   1 1   0.00000
HETATM    31 Pt                  3.98602   3.95715   2.18213  Pt1   1 1   0.00000
HETATM    32 Pt                  3.98816   6.76971   2.21174  Pt1   1 1   0.00000
HETATM    33 Pt                  3.98505   9.58525   2.16348  Pt1   1 1   0.00000
HETATM    34 Pt                  6.42370   5.36218   2.17763  Pt1   1 1   0.00000
HETATM    35 Pt                  6.42538   8.17656   2.16336  Pt1   1 1   0.00000
HETATM    36 Pt                  6.42521  10.99074   2.12449  Pt1   1 1   0.00000
HETATM    37 Pt                 -0.05962   8.19389  21.98413  Pt1   1 1   0.00000
HETATM    38 Pt                 -0.06182   2.56680  22.00288  Pt1   1 1   0.00000
HETATM    39 Pt                 -0.05873   5.38231  21.97451  Pt1   1 1   0.00000
HETATM    40 Pt                  2.38082   9.59938  22.00338  Pt1   1 1   0.00000
HETATM    41 Pt                  2.38051   3.97680  22.00994  Pt1   1 1   0.00000
HETATM    42 Pt                  2.38518   6.78569  22.01786  Pt1   1 1   0.00000
HETATM    43 Pt                  4.81749  11.01060  21.97604  Pt1   1 1   0.00000
HETATM    44 Pt                  4.81227   5.38497  22.01643  Pt1   1 1   0.00000
HETATM    45 Pt                  4.81323   8.18955  22.00240  Pt1   1 1   0.00000
HETATM    46 C                   4.20323   7.32579  11.64800   C1   1 1   0.00000
HETATM    47 C                   2.96576   7.61022  12.50908   C1   1 1   0.00000
HETATM    48 C                   5.33492   6.64190  12.41526   C1   1 1   0.00000
HETATM    49 H                   3.57733   6.11119  10.99460   H1   1 1   0.00000
HETATM    50 H                   4.55210   8.25713  11.17505   H1   1 1   0.00000
HETATM    51 H                   2.56743   6.69822  12.98148   H1   1 1   0.00000
HETATM    52 H                   2.16127   8.08365  11.92928   H1   1 1   0.00000
HETATM    53 H                   3.26377   8.30536  13.31520   H1   1 1   0.00000
HETATM    54 H                   5.02437   5.67874  12.84657   H1   1 1   0.00000
HETATM    55 H                   6.22012   6.47395  11.78782   H1   1 1   0.00000
HETATM    56 H                   5.63022   7.30396  13.24921   H1   1 1   0.00000
END

XTLGRF 200
DESCRP ts2_scan_161
REMARK Created by AMSinput
RUTYPE NORMAL RUN
RUTYPE ENDPO 1.0
RUTYPE MAXIT 500
BOND RESTRAINT 49 46 1.609979024708085 2500.0 1.0 0.0
#refdata 
CRYSTX     8.44295    8.44294   22.31180   90.00000   90.00000   60.00000
HETATM     1 Pt                  1.51949   2.48490   9.18050  Pt1   1 1   0.00000
HETATM     2 Pt                  1.48890   5.28613   9.19924  Pt1   1 1   0.00000
HETATM     3 Pt                  1.49419   8.12600   9.16407  Pt1   1 1   0.00000
HETATM     4 Pt                  3.95929   3.86225   9.20591  Pt1   1 1   0.00000
HETATM     5 Pt                  3.93686   6.68428   9.51709  Pt1   1 1   0.00000
HETATM     6 Pt                  3.95350   9.55363   9.13980  Pt1   1 1   0.00000
HETATM     7 Pt                  6.41280   5.28724   9.17178  Pt1   1 1   0.00000
HETATM     8 Pt                  6.41997   8.12591   9.13839  Pt1   1 1   0.00000
HETATM     9 Pt                  6.39394  10.92928   9.17596  Pt1   1 1   0.00000
HETATM    10 Pt                 -0.09171   8.14097   6.80644  Pt1   1 1   0.00000
HETATM    11 Pt                 -0.08663   2.50956   6.82524  Pt1   1 1   0.00000
HETATM    12 Pt                 -0.08608   5.33688   6.81146  Pt1   1 1   0.00000
HETATM    13 Pt                  2.34527   9.54695   6.82523  Pt1   1 1   0.00000
HETATM    14 Pt                  2.34761   3.91763   6.84889  Pt1   1 1   0.00000
HETATM    15 Pt                  2.36564   6.72935   6.92184  Pt1   1 1   0.00000
HETATM    16 Pt                  4.79128  10.96385   6.81347  Pt1   1 1   0.00000
HETATM    17 Pt                  4.77010   5.34367   6.93354  Pt1   1 1   0.00000
HETATM    18 Pt                  4.77150   8.11607   6.90023  Pt1   1 1   0.00000
HETATM    19 Pt                  0.73840   1.13148   4.52383  Pt1   1 1   0.00000
HETATM    20 Pt                  0.73822   3.94236   4.52765  Pt1   1 1   0.00000
HETATM    21 Pt                  0.73635   6.75600   4.51507  Pt1   1 1   0.00000
HETATM    22 Pt                  3.17054   2.53648   4.52959  Pt1   1 1   0.00000
HETATM    23 Pt                  3.17934   5.35602   4.59711  Pt1   1 1   0.00000
HETATM    24 Pt                  3.17821   8.15492   4.57255  Pt1   1 1   0.00000
HETATM    25 Pt                  5.60918   3.94099   4.51830  Pt1   1 1   0.00000
HETATM    26 Pt                  5.60204   6.75402   4.57491  Pt1   1 1   0.00000
HETATM    27 Pt                  5.60908   9.56714   4.51212  Pt1   1 1   0.00000
HETATM    28 Pt                  1.55064   2.54526   2.22901  Pt1   1 1   0.00000
HETATM    29 Pt                  1.55398   5.36079   2.24101  Pt1   1 1   0.00000
HETATM    30 Pt                  1.55165   8.17586   2.23602  Pt1   1 1   0.00000
HETATM    31 Pt                  3.98663   3.95541   2.24359  Pt1   1 1   0.00000
HETATM    32 Pt                  3.98889   6.76715   2.27317  Pt1   1 1   0.00000
HETATM    33 Pt                  3.98671   9.58111   2.22989  Pt1   1 1   0.00000
HETATM    34 Pt                  6.42666   5.36084   2.23766  Pt1   1 1   0.00000
HETATM    35 Pt                  6.42597   8.17298   2.22977  Pt1   1 1   0.00000
HETATM    36 Pt                  6.42584  10.98952   2.18703  Pt1   1 1   0.00000
HETATM    37 Pt                 -0.07776   8.18639  22.04369  Pt1   1 1   0.00000
HETATM    38 Pt                 -0.07817   2.55805  22.06454  Pt1   1 1   0.00000
HETATM    39 Pt                 -0.07754   5.37419  22.03963  Pt1   1 1   0.00000
HETATM    40 Pt                  2.36151   9.59122  22.06467  Pt1   1 1   0.00000
HETATM    41 Pt                  2.36143   3.96760  22.07328  Pt1   1 1   0.00000
HETATM    42 Pt                  2.36615   6.77935  22.07677  Pt1   1 1   0.00000
HETATM    43 Pt                  4.79839  11.00138  22.04146  Pt1   1 1   0.00000
HETATM    44 Pt                  4.79415   5.37721  22.07890  Pt1   1 1   0.00000
HETATM    45 Pt                  4.79610   8.18180  22.06706  Pt1   1 1   0.00000
HETATM    46 C                   4.20323   7.32579  11.64800   C1   1 1   0.00000
HETATM    47 C                   2.93310   7.52818  12.49081   C1   1 1   0.00000
HETATM    48 C                   5.31829   6.59629  12.40549   C1   1 1   0.00000
HETATM    49 H                   3.53793   6.03469  10.95340   H1   1 1   0.00000
HETATM    50 H                   4.56337   8.31187  11.31158   H1   1 1   0.00000
HETATM    51 H                   2.50517   6.58101  12.85279   H1   1 1   0.00000
HETATM    52 H                   2.15447   8.06658  11.93240   H1   1 1   0.00000
HETATM    53 H                   3.20223   8.13572  13.37377   H1   1 1   0.00000
HETATM    54 H                   5.02928   5.57926  12.71005   H1   1 1   0.00000
HETATM    55 H                   6.24212   6.53089  11.81392   H1   1 1   0.00000
HETATM    56 H                   5.54245   7.17340  13.32163   H1   1 1   0.00000
END

XTLGRF 200
DESCRP ts2_scan_171
REMARK Created by AMSinput
RUTYPE NORMAL RUN
RUTYPE ENDPO 1.0
RUTYPE MAXIT 500
BOND RESTRAINT 49 46 1.709998856724764 2500.0 1.0 0.0
#refdata 
CRYSTX     8.44295    8.44294   22.31180   90.00000   90.00000   60.00000
HETATM     1 Pt                  1.54300   2.50564   9.20322  Pt1   1 1   0.00000
HETATM     2 Pt                  1.51595   5.30864   9.23019  Pt1   1 1   0.00000
HETATM     3 Pt                  1.52211   8.14760   9.19134  Pt1   1 1   0.00000
HETATM     4 Pt                  3.98437   3.88135   9.23783  Pt1   1 1   0.00000
HETATM     5 Pt                  3.96620   6.71302   9.56888  Pt1   1 1   0.00000
HETATM     6 Pt                  3.98044   9.57147   9.17503  Pt1   1 1   0.00000
HETATM     7 Pt                  6.43585   5.30777   9.19281  Pt1   1 1   0.00000
HETATM     8 Pt                  6.44396   8.14690   9.16862  Pt1   1 1   0.00000
HETATM     9 Pt                  6.41805  10.95000   9.20062  Pt1   1 1   0.00000
HETATM    10 Pt                 -0.07186   8.15772   6.83430  Pt1   1 1   0.00000
HETATM    11 Pt                 -0.06838   2.52734   6.85080  Pt1   1 1   0.00000
HETATM    12 Pt                 -0.06983   5.35191   6.84007  Pt1   1 1   0.00000
HETATM    13 Pt                  2.36512   9.56526   6.85622  Pt1   1 1   0.00000
HETATM    14 Pt                  2.36680   3.93796   6.87509  Pt1   1 1   0.00000
HETATM    15 Pt                  2.38313   6.74619   6.94979  Pt1   1 1   0.00000
HETATM    16 Pt                  4.80967  10.97887   6.84378  Pt1   1 1   0.00000
HETATM    17 Pt                  4.78895   5.35809   6.95808  Pt1   1 1   0.00000
HETATM    18 Pt                  4.78715   8.12746   6.93862  Pt1   1 1   0.00000
HETATM    19 Pt                  0.75702   1.15536   4.55118  Pt1   1 1   0.00000
HETATM    20 Pt                  0.75670   3.96710   4.55401  Pt1   1 1   0.00000
HETATM    21 Pt                  0.75523   6.78009   4.54261  Pt1   1 1   0.00000
HETATM    22 Pt                  3.19088   2.55990   4.55804  Pt1   1 1   0.00000
HETATM    23 Pt                  3.19956   5.37888   4.62579  Pt1   1 1   0.00000
HETATM    24 Pt                  3.19808   8.17953   4.60501  Pt1   1 1   0.00000
HETATM    25 Pt                  5.62823   3.96486   4.54272  Pt1   1 1   0.00000
HETATM    26 Pt                  5.62278   6.77983   4.60444  Pt1   1 1   0.00000
HETATM    27 Pt                  5.62923   9.59394   4.54026  Pt1   1 1   0.00000
HETATM    28 Pt                  1.57399   2.59100   2.25990  Pt1   1 1   0.00000
HETATM    29 Pt                  1.57700   5.40457   2.27043  Pt1   1 1   0.00000
HETATM    30 Pt                  1.57505   8.22222   2.26480  Pt1   1 1   0.00000
HETATM    31 Pt                  4.00991   3.99918   2.27051  Pt1   1 1   0.00000
HETATM    32 Pt                  4.01294   6.81145   2.30520  Pt1   1 1   0.00000
HETATM    33 Pt                  4.01030   9.62633   2.25986  Pt1   1 1   0.00000
HETATM    34 Pt                  6.45133   5.40760   2.26439  Pt1   1 1   0.00000
HETATM    35 Pt                  6.44981   8.22007   2.25862  Pt1   1 1   0.00000
HETATM    36 Pt                  6.45155  11.03525   2.20892  Pt1   1 1   0.00000
HETATM    37 Pt                 -0.04190   8.26153  22.07010  Pt1   1 1   0.00000
HETATM    38 Pt                 -0.04168   2.63491  22.09407  Pt1   1 1   0.00000
HETATM    39 Pt                 -0.04243   5.44941  22.06235  Pt1   1 1   0.00000
HETATM    40 Pt                  2.40054   9.66676  22.09659  Pt1   1 1   0.00000
HETATM    41 Pt                  2.39919   4.04414  22.10292  Pt1   1 1   0.00000
HETATM    42 Pt                  2.40604   6.85430  22.11112  Pt1   1 1   0.00000
HETATM    43 Pt                  4.83339  11.07707  22.06536  Pt1   1 1   0.00000
HETATM    44 Pt                  4.83214   5.45411  22.10789  Pt1   1 1   0.00000
HETATM    45 Pt                  4.83338   8.25820  22.09750  Pt1   1 1   0.00000
HETATM    46 C                   4.20323   7.32579  11.64800   C1   1 1   0.00000
HETATM    47 C                   2.92294   7.41723  12.49468   C1   1 1   0.00000
HETATM    48 C                   5.33551   6.60422  12.38820   C1   1 1   0.00000
HETATM    49 H                   3.49663   5.95449  10.91020   H1   1 1   0.00000
HETATM    50 H                   4.52496   8.35015  11.39833   H1   1 1   0.00000
HETATM    51 H                   2.54752   6.42978  12.80855   H1   1 1   0.00000
HETATM    52 H                   2.11264   7.93962  11.96674   H1   1 1   0.00000
HETATM    53 H                   3.16024   7.99004  13.40998   H1   1 1   0.00000
HETATM    54 H                   5.09229   5.55559  12.61712   H1   1 1   0.00000
HETATM    55 H                   6.27926   6.62588  11.82572   H1   1 1   0.00000
HETATM    56 H                   5.50086   7.12949  13.34722   H1   1 1   0.00000
END

XTLGRF 200
DESCRP ts2_scan_182
REMARK Created by AMSinput
RUTYPE NORMAL RUN
RUTYPE ENDPO 1.0
RUTYPE MAXIT 500
BOND RESTRAINT 49 46 1.821723197963949 2500.0 1.0 0.0
#refdata 
CRYSTX     8.44295    8.44294   22.31180   90.00000   90.00000   60.00000
HETATM     1 Pt                  1.56890   2.57017   9.24274  Pt1   1 1   0.00000
HETATM     2 Pt                  1.54163   5.37524   9.26905  Pt1   1 1   0.00000
HETATM     3 Pt                  1.54566   8.21259   9.21613  Pt1   1 1   0.00000
HETATM     4 Pt                  4.01221   3.95367   9.27784  Pt1   1 1   0.00000
HETATM     5 Pt                  4.00679   6.80373   9.57374  Pt1   1 1   0.00000
HETATM     6 Pt                  4.00503   9.64068   9.20927  Pt1   1 1   0.00000
HETATM     7 Pt                  6.46241   5.37367   9.22394  Pt1   1 1   0.00000
HETATM     8 Pt                  6.46884   8.21380   9.20742  Pt1   1 1   0.00000
HETATM     9 Pt                  6.44355  11.01478   9.23326  Pt1   1 1   0.00000
HETATM    10 Pt                 -0.06197   8.20451   6.86351  Pt1   1 1   0.00000
HETATM    11 Pt                 -0.05643   2.57523   6.88798  Pt1   1 1   0.00000
HETATM    12 Pt                 -0.05658   5.39899   6.87508  Pt1   1 1   0.00000
HETATM    13 Pt                  2.37612   9.61316   6.88801  Pt1   1 1   0.00000
HETATM    14 Pt                  2.38019   3.98499   6.91721  Pt1   1 1   0.00000
HETATM    15 Pt                  2.39368   6.79260   6.96945  Pt1   1 1   0.00000
HETATM    16 Pt                  4.82149  11.02735   6.87846  Pt1   1 1   0.00000
HETATM    17 Pt                  4.80170   5.40429   6.97983  Pt1   1 1   0.00000
HETATM    18 Pt                  4.79906   8.17673   6.97147  Pt1   1 1   0.00000
HETATM    19 Pt                  0.76103   1.18445   4.58435  Pt1   1 1   0.00000
HETATM    20 Pt                  0.76019   3.99521   4.59351  Pt1   1 1   0.00000
HETATM    21 Pt                  0.75516   6.80901   4.57100  Pt1   1 1   0.00000
HETATM    22 Pt                  3.19330   2.59044   4.59587  Pt1   1 1   0.00000
HETATM    23 Pt                  3.19821   5.40892   4.65628  Pt1   1 1   0.00000
HETATM    24 Pt                  3.20103   8.21037   4.63496  Pt1   1 1   0.00000
HETATM    25 Pt                  5.63084   3.99257   4.57325  Pt1   1 1   0.00000
HETATM    26 Pt                  5.62256   6.80983   4.63733  Pt1   1 1   0.00000
HETATM    27 Pt                  5.63109   9.62294   4.57303  Pt1   1 1   0.00000
HETATM    28 Pt                  1.57431   2.60040   2.29698  Pt1   1 1   0.00000
HETATM    29 Pt                  1.57870   5.41295   2.30299  Pt1   1 1   0.00000
HETATM    30 Pt                  1.57494   8.23079   2.29593  Pt1   1 1   0.00000
HETATM    31 Pt                  4.00962   4.00902   2.30435  Pt1   1 1   0.00000
HETATM    32 Pt                  4.01227   6.82208   2.33757  Pt1   1 1   0.00000
HETATM    33 Pt                  4.00933   9.63626   2.29609  Pt1   1 1   0.00000
HETATM    34 Pt                  6.44967   5.41483   2.29855  Pt1   1 1   0.00000
HETATM    35 Pt                  6.44880   8.22800   2.29534  Pt1   1 1   0.00000
HETATM    36 Pt                  6.44963  11.04376   2.24291  Pt1   1 1   0.00000
HETATM    37 Pt                 -0.03850   8.24537  22.10375  Pt1   1 1   0.00000
HETATM    38 Pt                 -0.04103   2.61506  22.12982  Pt1   1 1   0.00000
HETATM    39 Pt                 -0.03945   5.42877  22.10448  Pt1   1 1   0.00000
HETATM    40 Pt                  2.40129   9.64905  22.13063  Pt1   1 1   0.00000
HETATM    41 Pt                  2.39873   4.02324  22.13793  Pt1   1 1   0.00000
HETATM    42 Pt                  2.40476   6.83605  22.14001  Pt1   1 1   0.00000
HETATM    43 Pt                  4.83598  11.05654  22.10560  Pt1   1 1   0.00000
HETATM    44 Pt                  4.83281   5.43433  22.14157  Pt1   1 1   0.00000
HETATM    45 Pt                  4.83441   8.23720  22.13272  Pt1   1 1   0.00000
HETATM    46 C                   4.20323   7.32579  11.64800   C1   1 1   0.00000
HETATM    47 C                   2.88978   7.38649  12.44361   C1   1 1   0.00000
HETATM    48 C                   5.28930   6.53761  12.38790   C1   1 1   0.00000
HETATM    49 H                   3.47083   5.89519  10.79030   H1   1 1   0.00000
HETATM    50 H                   4.55546   8.35903  11.49016   H1   1 1   0.00000
HETATM    51 H                   2.47671   6.38863  12.66304   H1   1 1   0.00000
HETATM    52 H                   2.11572   7.96900  11.92189   H1   1 1   0.00000
HETATM    53 H                   3.09462   7.88348  13.40905   H1   1 1   0.00000
HETATM    54 H                   5.01480   5.48467  12.55262   H1   1 1   0.00000
HETATM    55 H                   6.25355   6.56555  11.86052   H1   1 1   0.00000
HETATM    56 H                   5.43757   7.00562  13.37990   H1   1 1   0.00000
END

XTLGRF 200
DESCRP ts2_scan_212
REMARK Created by AMSinput
RUTYPE NORMAL RUN
RUTYPE ENDPO 1.0
RUTYPE MAXIT 500
BOND RESTRAINT 49 46 2.117445241322665 2500.0 1.0 0.0
#refdata 
CRYSTX     8.44295    8.44294   22.31180   90.00000   90.00000   60.00000
HETATM     1 Pt                  1.60613   2.72443   9.27824  Pt1   1 1   0.00000
HETATM     2 Pt                  1.57447   5.53137   9.32826  Pt1   1 1   0.00000
HETATM     3 Pt                  1.59221   8.36831   9.24684  Pt1   1 1   0.00000
HETATM     4 Pt                  4.04279   4.11930   9.38644  Pt1   1 1   0.00000
HETATM     5 Pt                  4.05657   6.96676   9.58232  Pt1   1 1   0.00000
HETATM     6 Pt                  4.04602   9.79115   9.24935  Pt1   1 1   0.00000
HETATM     7 Pt                  6.50337   5.53200   9.24319  Pt1   1 1   0.00000
HETATM     8 Pt                  6.49921   8.37047   9.24000  Pt1   1 1   0.00000
HETATM     9 Pt                  6.47940  11.17549   9.26364  Pt1   1 1   0.00000
HETATM    10 Pt                 -0.00636   8.34063   6.89143  Pt1   1 1   0.00000
HETATM    11 Pt                 -0.00346   2.71676   6.91416  Pt1   1 1   0.00000
HETATM    12 Pt                 -0.00166   5.53890   6.90685  Pt1   1 1   0.00000
HETATM    13 Pt                  2.42996   9.75185   6.92029  Pt1   1 1   0.00000
HETATM    14 Pt                  2.43517   4.12602   6.96765  Pt1   1 1   0.00000
HETATM    15 Pt                  2.44670   6.92941   7.00518  Pt1   1 1   0.00000
HETATM    16 Pt                  4.86863  11.17349   6.92572  Pt1   1 1   0.00000
HETATM    17 Pt                  4.85160   5.53510   7.01158  Pt1   1 1   0.00000
HETATM    18 Pt                  4.85515   8.32223   6.98338  Pt1   1 1   0.00000
HETATM    19 Pt                  0.81338   1.30437   4.61300  Pt1   1 1   0.00000
HETATM    20 Pt                  0.81197   4.11631   4.62220  Pt1   1 1   0.00000
HETATM    21 Pt                  0.80866   6.92751   4.60294  Pt1   1 1   0.00000
HETATM    22 Pt                  3.24839   2.71241   4.63181  Pt1   1 1   0.00000
HETATM    23 Pt                  3.25462   5.52887   4.69581  Pt1   1 1   0.00000
HETATM    24 Pt                  3.25437   8.33168   4.66239  Pt1   1 1   0.00000
HETATM    25 Pt                  5.68410   4.11034   4.60862  Pt1   1 1   0.00000
HETATM    26 Pt                  5.67989   6.93115   4.65750  Pt1   1 1   0.00000
HETATM    27 Pt                  5.68453   9.74321   4.59388  Pt1   1 1   0.00000
HETATM    28 Pt                  1.62433   2.70024   2.32686  Pt1   1 1   0.00000
HETATM    29 Pt                  1.62932   5.51352   2.33600  Pt1   1 1   0.00000
HETATM    30 Pt                  1.62466   8.33178   2.32687  Pt1   1 1   0.00000
HETATM    31 Pt                  4.05904   4.11208   2.33857  Pt1   1 1   0.00000
HETATM    32 Pt                  4.06101   6.92379   2.36392  Pt1   1 1   0.00000
HETATM    33 Pt                  4.05741   9.73724   2.31855  Pt1   1 1   0.00000
HETATM    34 Pt                  6.50062   5.51487   2.32591  Pt1   1 1   0.00000
HETATM    35 Pt                  6.50000   8.32829   2.31091  Pt1   1 1   0.00000
HETATM    36 Pt                  6.49817  11.14442   2.26967  Pt1   1 1   0.00000
HETATM    37 Pt                 -0.00260   8.33188  22.13291  Pt1   1 1   0.00000
HETATM    38 Pt                 -0.00503   2.70305  22.15520  Pt1   1 1   0.00000
HETATM    39 Pt                 -0.00432   5.51541  22.12586  Pt1   1 1   0.00000
HETATM    40 Pt                  2.43777   9.73493  22.15642  Pt1   1 1   0.00000
HETATM    41 Pt                  2.43457   4.10975  22.16674  Pt1   1 1   0.00000
HETATM    42 Pt                  2.43944   6.92247   0.00542  Pt1   1 1   0.00000
HETATM    43 Pt                  4.87163  11.14335  22.13076  Pt1   1 1   0.00000
HETATM    44 Pt                  4.86752   5.51862   0.00478  Pt1   1 1   0.00000
HETATM    45 Pt                  4.86932   8.32517  22.15341  Pt1   1 1   0.00000
HETATM    46 C                   4.20323   7.32579  11.64800   C1   1 1   0.00000
HETATM    47 C                   2.87429   7.21955  12.40934   C1   1 1   0.00000
HETATM    48 C                   5.30743   6.52313  12.34616   C1   1 1   0.00000
HETATM    49 H                   3.38473   5.71269  10.54730   H1   1 1   0.00000
HETATM    50 H                   4.50148   8.38851  11.62619   H1   1 1   0.00000
HETATM    51 H                   2.51969   6.18108  12.50245   H1   1 1   0.00000
HETATM    52 H                   2.07214   7.81364  11.94575   H1   1 1   0.00000
HETATM    53 H                   3.02928   7.60781  13.43350   H1   1 1   0.00000
HETATM    54 H                   5.10013   5.44295  12.36440   H1   1 1   0.00000
HETATM    55 H                   6.29494   6.68233  11.88936   H1   1 1   0.00000
HETATM    56 H                   5.36957   6.86658  13.39724   H1   1 1   0.00000
END

XTLGRF 200
DESCRP ts2_scan_240
REMARK Created by AMSinput
RUTYPE NORMAL RUN
RUTYPE ENDPO 1.0
RUTYPE MAXIT 500
BOND RESTRAINT 49 46 2.3985695341182 2500.0 1.0 0.0
#refdata 
CRYSTX     8.44295    8.44294   22.31180   90.00000   90.00000   60.00000
HETATM     1 Pt                  1.66107   2.75644   9.15688  Pt1   1 1   0.00000
HETATM     2 Pt                  1.63518   5.57150   9.21876  Pt1   1 1   0.00000
HETATM     3 Pt                  1.65181   8.40456   9.14226  Pt1   1 1   0.00000
HETATM     4 Pt                  4.10876   4.15255   9.25534  Pt1   1 1   0.00000
HETATM     5 Pt                  4.11774   7.02891   9.54176  Pt1   1 1   0.00000
HETATM     6 Pt                  4.10433   9.81506   9.14728  Pt1   1 1   0.00000
HETATM     7 Pt                  6.55481   5.57031   9.13515  Pt1   1 1   0.00000
HETATM     8 Pt                  6.54467   8.40095   9.14060  Pt1   1 1   0.00000
HETATM     9 Pt                  6.53930  11.21046   9.14751  Pt1   1 1   0.00000
HETATM    10 Pt                  0.05284   8.38825   6.77942  Pt1   1 1   0.00000
HETATM    11 Pt                  0.05588   2.76404   6.80234  Pt1   1 1   0.00000
HETATM    12 Pt                  0.06115   5.58395   6.79944  Pt1   1 1   0.00000
HETATM    13 Pt                  2.49072   9.79903   6.80658  Pt1   1 1   0.00000
HETATM    14 Pt                  2.49617   4.17417   6.84892  Pt1   1 1   0.00000
HETATM    15 Pt                  2.51089   6.97930   6.89684  Pt1   1 1   0.00000
HETATM    16 Pt                  4.92969  11.21977   6.80859  Pt1   1 1   0.00000
HETATM    17 Pt                  4.91166   5.59072   6.90097  Pt1   1 1   0.00000
HETATM    18 Pt                  4.91803   8.37397   6.86769  Pt1   1 1   0.00000
HETATM    19 Pt                  0.87515   1.35627   4.49762  Pt1   1 1   0.00000
HETATM    20 Pt                  0.87519   4.16775   4.50983  Pt1   1 1   0.00000
HETATM    21 Pt                  0.87012   6.98038   4.49071  Pt1   1 1   0.00000
HETATM    22 Pt                  3.31199   2.76158   4.51376  Pt1   1 1   0.00000
HETATM    23 Pt                  3.31559   5.58290   4.58031  Pt1   1 1   0.00000
HETATM    24 Pt                  3.31630   8.38497   4.54616  Pt1   1 1   0.00000
HETATM    25 Pt                  5.74592   4.16421   4.49232  Pt1   1 1   0.00000
HETATM    26 Pt                  5.74086   6.98412   4.54277  Pt1   1 1   0.00000
HETATM    27 Pt                  5.74874   9.79622   4.47494  Pt1   1 1   0.00000
HETATM    28 Pt                  1.68554   2.75683   2.20889  Pt1   1 1   0.00000
HETATM    29 Pt                  1.68819   5.57032   2.22025  Pt1   1 1   0.00000
HETATM    30 Pt                  1.68357   8.38692   2.20794  Pt1   1 1   0.00000
HETATM    31 Pt                  4.11972   4.16722   2.22022  Pt1   1 1   0.00000
HETATM    32 Pt                  4.12278   6.97882   2.24488  Pt1   1 1   0.00000
HETATM    33 Pt                  4.12004   9.79189   2.19739  Pt1   1 1   0.00000
HETATM    34 Pt                  6.56177   5.57064   2.20627  Pt1   1 1   0.00000
HETATM    35 Pt                  6.56153   8.38356   2.19302  Pt1   1 1   0.00000
HETATM    36 Pt                  6.55852  11.19984   2.15103  Pt1   1 1   0.00000
HETATM    37 Pt                  0.05866   8.38132  22.01091  Pt1   1 1   0.00000
HETATM    38 Pt                  0.05832   2.75364  22.03692  Pt1   1 1   0.00000
HETATM    39 Pt                  0.05893   5.56685  22.00881  Pt1   1 1   0.00000
HETATM    40 Pt                  2.49688   9.78775  22.03902  Pt1   1 1   0.00000
HETATM    41 Pt                  2.49863   4.16356  22.05364  Pt1   1 1   0.00000
HETATM    42 Pt                  2.50093   6.97437  22.05524  Pt1   1 1   0.00000
HETATM    43 Pt                  4.93182  11.19678  22.01056  Pt1   1 1   0.00000
HETATM    44 Pt                  4.93267   5.57062  22.05184  Pt1   1 1   0.00000
HETATM    45 Pt                  4.93090   8.37614  22.03270  Pt1   1 1   0.00000
HETATM    46 C                   4.20323   7.32579  11.64800   C1   1 1   0.00000
HETATM    47 C                   2.90954   6.97433  12.38565   C1   1 1   0.00000
HETATM    48 C                   5.42550   6.65812  12.27826   C1   1 1   0.00000
HETATM    49 H                   3.32163   5.56929  10.27300   H1   1 1   0.00000
HETATM    50 H                   4.33666   8.42012  11.66217   H1   1 1   0.00000
HETATM    51 H                   2.73853   5.88816  12.44401   H1   1 1   0.00000
HETATM    52 H                   2.02179   7.44244  11.93725   H1   1 1   0.00000
HETATM    53 H                   2.99620   7.35032  13.42339   H1   1 1   0.00000
HETATM    54 H                   5.38130   5.55994  12.22621   H1   1 1   0.00000
HETATM    55 H                   6.36936   6.99387  11.82574   H1   1 1   0.00000
HETATM    56 H                   5.45599   6.93687  13.35061   H1   1 1   0.00000
END

XTLGRF 200
DESCRP ts4_scan_110
REMARK Created by AMSinput
RUTYPE NORMAL RUN
RUTYPE ENDPO 1.0
RUTYPE MAXIT 500
BOND RESTRAINT 49 46 1.099973872416976 2500.0 1.0 0.0
#refdata 
CRYSTX     8.44295    8.44294   22.16730   90.00000   90.00000   60.00000
HETATM     1 Pt                  2.15648   2.94319   8.58358  Pt1   1 1   0.00000
HETATM     2 Pt                  2.20292   5.83942   8.81769  Pt1   1 1   0.00000
HETATM     3 Pt                  2.15020   8.60269   8.49387  Pt1   1 1   0.00000
HETATM     4 Pt                  4.59335   4.35704   8.49343  Pt1   1 1   0.00000
HETATM     5 Pt                  4.59615   7.19809   8.47679  Pt1   1 1   0.00000
HETATM     6 Pt                  4.58964  10.00689   8.49636  Pt1   1 1   0.00000
HETATM     7 Pt                  7.00726   5.74737   8.50619  Pt1   1 1   0.00000
HETATM     8 Pt                  7.00425   8.59715   8.59720  Pt1   1 1   0.00000
HETATM     9 Pt                  7.02052  11.40593   8.51938  Pt1   1 1   0.00000
HETATM    10 Pt                  0.49028   0.13797   6.16018  Pt1   1 1   0.00000
HETATM    11 Pt                  0.49356   2.95941   6.19873  Pt1   1 1   0.00000
HETATM    12 Pt                  0.51164   5.76895   6.24803  Pt1   1 1   0.00000
HETATM    13 Pt                  2.93071   1.55632   6.15431  Pt1   1 1   0.00000
HETATM    14 Pt                  2.91633   4.37758   6.23826  Pt1   1 1   0.00000
HETATM    15 Pt                  2.92159   7.16615   6.19316  Pt1   1 1   0.00000
HETATM    16 Pt                  5.36706   2.95093   6.13802  Pt1   1 1   0.00000
HETATM    17 Pt                  5.36587   5.76700   6.15218  Pt1   1 1   0.00000
HETATM    18 Pt                  5.37926   8.59140   6.15148  Pt1   1 1   0.00000
HETATM    19 Pt                  1.26403   1.53713   3.86098  Pt1   1 1   0.00000
HETATM    20 Pt                  1.26855   4.35579   3.92678  Pt1   1 1   0.00000
HETATM    21 Pt                  1.27070   7.15890   3.88911  Pt1   1 1   0.00000
HETATM    22 Pt                  3.69907   2.93686   3.84578  Pt1   1 1   0.00000
HETATM    23 Pt                  3.69629   5.75984   3.88414  Pt1   1 1   0.00000
HETATM    24 Pt                  3.70247   8.57164   3.81401  Pt1   1 1   0.00000
HETATM    25 Pt                  6.13977   4.34990   3.85511  Pt1   1 1   0.00000
HETATM    26 Pt                  6.14268   7.16403   3.85704  Pt1   1 1   0.00000
HETATM    27 Pt                  6.13615   9.97172   3.84845  Pt1   1 1   0.00000
HETATM    28 Pt                  2.04109   2.92931   1.56874  Pt1   1 1   0.00000
HETATM    29 Pt                  2.04350   5.74073   1.58987  Pt1   1 1   0.00000
HETATM    30 Pt                  2.03956   8.55243   1.54293  Pt1   1 1   0.00000
HETATM    31 Pt                  4.48416   4.33192   1.56160  Pt1   1 1   0.00000
HETATM    32 Pt                  4.48198   7.14457   1.53820  Pt1   1 1   0.00000
HETATM    33 Pt                  4.48086   9.96223   1.50802  Pt1   1 1   0.00000
HETATM    34 Pt                  6.91912   5.73975   1.56114  Pt1   1 1   0.00000
HETATM    35 Pt                  6.92066   8.55499   1.57026  Pt1   1 1   0.00000
HETATM    36 Pt                  6.91574  11.37059   1.56525  Pt1   1 1   0.00000
HETATM    37 Pt                  0.38626   0.09184  21.39160  Pt1   1 1   0.00000
HETATM    38 Pt                  0.38571   2.91172  21.39825  Pt1   1 1   0.00000
HETATM    39 Pt                  0.38866   5.71948  21.40216  Pt1   1 1   0.00000
HETATM    40 Pt                  2.81988   1.49984  21.36199  Pt1   1 1   0.00000
HETATM    41 Pt                  2.82037   4.31823  21.40156  Pt1   1 1   0.00000
HETATM    42 Pt                  2.81762   7.12275  21.37758  Pt1   1 1   0.00000
HETATM    43 Pt                  5.25811   2.90674  21.36709  Pt1   1 1   0.00000
HETATM    44 Pt                  5.26022   5.72165  21.38792  Pt1   1 1   0.00000
HETATM    45 Pt                  5.25855   8.53512  21.35871  Pt1   1 1   0.00000
HETATM    46 C                   3.38409   6.89397  11.53600   C1   1 1   0.00000
HETATM    47 C                   2.42484   5.86932  10.92071   C1   1 1   0.00000
HETATM    48 C                   3.69736   6.55567  13.01237   C1   1 1   0.00000
HETATM    49 H                   4.33149   6.93497  10.97860   H1   1 1   0.00000
HETATM    50 H                   2.94993   7.90445  11.46902   H1   1 1   0.00000
HETATM    51 H                   0.85329   3.54038   9.61841   H1   1 1   0.00000
HETATM    52 H                   1.39357   6.00861  11.28159   H1   1 1   0.00000
HETATM    53 H                   2.74715   4.83949  11.13992   H1   1 1   0.00000
HETATM    54 H                   4.18880   5.57399  13.10062   H1   1 1   0.00000
HETATM    55 H                   4.37150   7.31364  13.44062   H1   1 1   0.00000
HETATM    56 H                   2.78091   6.53295  13.62275   H1   1 1   0.00000
END

XTLGRF 200
DESCRP ts4_scan_123
REMARK Created by AMSinput
RUTYPE NORMAL RUN
RUTYPE ENDPO 1.0
RUTYPE MAXIT 500
BOND RESTRAINT 49 46 1.233738140773803 2500.0 1.0 0.0
#refdata 
CRYSTX     8.44295    8.44294   22.16730   90.00000   90.00000   60.00000
HETATM     1 Pt                  2.12664   2.87990   8.71383  Pt1   1 1   0.00000
HETATM     2 Pt                  2.17070   5.76540   8.89564  Pt1   1 1   0.00000
HETATM     3 Pt                  2.11295   8.54060   8.60510  Pt1   1 1   0.00000
HETATM     4 Pt                  4.56838   4.28263   8.61931  Pt1   1 1   0.00000
HETATM     5 Pt                  4.57161   7.13058   8.64698  Pt1   1 1   0.00000
HETATM     6 Pt                  4.55700   9.94282   8.62461  Pt1   1 1   0.00000
HETATM     7 Pt                  6.98242   5.67880   8.63412  Pt1   1 1   0.00000
HETATM     8 Pt                  6.97670   8.53266   8.73265  Pt1   1 1   0.00000
HETATM     9 Pt                  6.98764  11.33811   8.64105  Pt1   1 1   0.00000
HETATM    10 Pt                  0.46588   0.07798   6.27579  Pt1   1 1   0.00000
HETATM    11 Pt                  0.47371   2.89810   6.33046  Pt1   1 1   0.00000
HETATM    12 Pt                  0.49072   5.70467   6.37173  Pt1   1 1   0.00000
HETATM    13 Pt                  2.91013   1.49778   6.28175  Pt1   1 1   0.00000
HETATM    14 Pt                  2.90003   4.31376   6.36037  Pt1   1 1   0.00000
HETATM    15 Pt                  2.90290   7.10617   6.32039  Pt1   1 1   0.00000
HETATM    16 Pt                  5.34809   2.88869   6.26091  Pt1   1 1   0.00000
HETATM    17 Pt                  5.34302   5.71161   6.29388  Pt1   1 1   0.00000
HETATM    18 Pt                  5.35642   8.52764   6.29811  Pt1   1 1   0.00000
HETATM    19 Pt                  1.26031   1.48473   3.98610  Pt1   1 1   0.00000
HETATM    20 Pt                  1.26345   4.30220   4.05590  Pt1   1 1   0.00000
HETATM    21 Pt                  1.26656   7.10400   4.01144  Pt1   1 1   0.00000
HETATM    22 Pt                  3.69366   2.88389   3.97429  Pt1   1 1   0.00000
HETATM    23 Pt                  3.69295   5.70595   4.01765  Pt1   1 1   0.00000
HETATM    24 Pt                  3.69743   8.51799   3.94865  Pt1   1 1   0.00000
HETATM    25 Pt                  6.13405   4.29908   3.98437  Pt1   1 1   0.00000
HETATM    26 Pt                  6.13806   7.11047   3.99724  Pt1   1 1   0.00000
HETATM    27 Pt                  6.13011   9.91541   3.98109  Pt1   1 1   0.00000
HETATM    28 Pt                  2.04686   2.88295   1.69817  Pt1   1 1   0.00000
HETATM    29 Pt                  2.05126   5.69620   1.71849  Pt1   1 1   0.00000
HETATM    30 Pt                  2.04608   8.50713   1.67119  Pt1   1 1   0.00000
HETATM    31 Pt                  4.49053   4.28929   1.69593  Pt1   1 1   0.00000
HETATM    32 Pt                  4.48755   7.10179   1.67448  Pt1   1 1   0.00000
HETATM    33 Pt                  4.48961   9.91794   1.64113  Pt1   1 1   0.00000
HETATM    34 Pt                  6.92317   5.69620   1.69156  Pt1   1 1   0.00000
HETATM    35 Pt                  6.92764   8.51045   1.70430  Pt1   1 1   0.00000
HETATM    36 Pt                  6.92280  11.32616   1.69538  Pt1   1 1   0.00000
HETATM    37 Pt                  0.40903   0.06068  21.51985  Pt1   1 1   0.00000
HETATM    38 Pt                  0.40464   2.88108  21.52825  Pt1   1 1   0.00000
HETATM    39 Pt                  0.40898   5.68935  21.53254  Pt1   1 1   0.00000
HETATM    40 Pt                  2.84317   1.46789  21.49367  Pt1   1 1   0.00000
HETATM    41 Pt                  2.83899   4.28680  21.53564  Pt1   1 1   0.00000
HETATM    42 Pt                  2.84053   7.09394  21.50821  Pt1   1 1   0.00000
HETATM    43 Pt                  5.28049   2.87703  21.50374  Pt1   1 1   0.00000
HETATM    44 Pt                  5.28047   5.68920  21.52069  Pt1   1 1   0.00000
HETATM    45 Pt                  5.28133   8.50413  21.49215  Pt1   1 1   0.00000
HETATM    46 C                   3.38409   6.89397  11.53600   C1   1 1   0.00000
HETATM    47 C                   2.44722   5.82809  10.98099   C1   1 1   0.00000
HETATM    48 C                   3.75290   6.62982  13.01080   C1   1 1   0.00000
HETATM    49 H                   4.44669   6.93997  10.91080   H1   1 1   0.00000
HETATM    50 H                   2.95453   7.90053  11.41860   H1   1 1   0.00000
HETATM    51 H                   0.82598   3.47959   9.75527   H1   1 1   0.00000
HETATM    52 H                   1.42571   5.96029  11.37336   H1   1 1   0.00000
HETATM    53 H                   2.80001   4.81538  11.23005   H1   1 1   0.00000
HETATM    54 H                   4.25491   5.65721  13.12646   H1   1 1   0.00000
HETATM    55 H                   4.42565   7.41362  13.39006   H1   1 1   0.00000
HETATM    56 H                   2.84950   6.62285  13.64265   H1   1 1   0.00000
END

XTLGRF 200
DESCRP ts4_scan_143
REMARK Created by AMSinput
RUTYPE NORMAL RUN
RUTYPE ENDPO 1.0
RUTYPE MAXIT 500
BOND RESTRAINT 49 46 1.433801876132124 2500.0 1.0 0.0
#refdata 
CRYSTX     8.44295    8.44294   22.16730   90.00000   90.00000   60.00000
HETATM     1 Pt                  1.79127   2.82059   9.10113  Pt1   1 1   0.00000
HETATM     2 Pt                  1.83316   5.70350   9.19354  Pt1   1 1   0.00000
HETATM     3 Pt                  1.75587   8.50439   8.97017  Pt1   1 1   0.00000
HETATM     4 Pt                  4.24121   4.19822   8.99638  Pt1   1 1   0.00000
HETATM     5 Pt                  4.23584   7.07115   9.16507  Pt1   1 1   0.00000
HETATM     6 Pt                  4.22214   9.89790   9.02219  Pt1   1 1   0.00000
HETATM     7 Pt                  6.65602   5.61349   9.02277  Pt1   1 1   0.00000
HETATM     8 Pt                  6.66623   8.48541   9.12910  Pt1   1 1   0.00000
HETATM     9 Pt                  6.65262  11.28022   9.02124  Pt1   1 1   0.00000
HETATM    10 Pt                  0.09873   0.02527   6.64027  Pt1   1 1   0.00000
HETATM    11 Pt                  0.11346   2.84890   6.71419  Pt1   1 1   0.00000
HETATM    12 Pt                  0.12416   5.65513   6.72982  Pt1   1 1   0.00000
HETATM    13 Pt                  2.55112   1.45075   6.65944  Pt1   1 1   0.00000
HETATM    14 Pt                  2.53764   4.25993   6.73343  Pt1   1 1   0.00000
HETATM    15 Pt                  2.54878   7.06506   6.70900  Pt1   1 1   0.00000
HETATM    16 Pt                  4.98760   2.83581   6.62984  Pt1   1 1   0.00000
HETATM    17 Pt                  4.97768   5.66720   6.71854  Pt1   1 1   0.00000
HETATM    18 Pt                  4.98799   8.46293   6.74178  Pt1   1 1   0.00000
HETATM    19 Pt                  0.87716   1.44066   4.36411  Pt1   1 1   0.00000
HETATM    20 Pt                  0.88377   4.25347   4.42662  Pt1   1 1   0.00000
HETATM    21 Pt                  0.87918   7.06022   4.36312  Pt1   1 1   0.00000
HETATM    22 Pt                  3.31126   2.84021   4.35445  Pt1   1 1   0.00000
HETATM    23 Pt                  3.31511   5.66626   4.41595  Pt1   1 1   0.00000
HETATM    24 Pt                  3.31824   8.47087   4.34981  Pt1   1 1   0.00000
HETATM    25 Pt                  5.74888   4.25298   4.35425  Pt1   1 1   0.00000
HETATM    26 Pt                  5.74729   7.06879   4.41479  Pt1   1 1   0.00000
HETATM    27 Pt                  5.74903   9.86682   4.36066  Pt1   1 1   0.00000
HETATM    28 Pt                  1.65688   2.83710   2.07965  Pt1   1 1   0.00000
HETATM    29 Pt                  1.66060   5.64962   2.09254  Pt1   1 1   0.00000
HETATM    30 Pt                  1.65431   8.46239   2.04750  Pt1   1 1   0.00000
HETATM    31 Pt                  4.09819   4.24318   2.07983  Pt1   1 1   0.00000
HETATM    32 Pt                  4.09665   7.05648   2.07578  Pt1   1 1   0.00000
HETATM    33 Pt                  4.09727   9.87095   2.03341  Pt1   1 1   0.00000
HETATM    34 Pt                  6.53381   5.65182   2.07943  Pt1   1 1   0.00000
HETATM    35 Pt                  6.53703   8.46118   2.08987  Pt1   1 1   0.00000
HETATM    36 Pt                  6.52969  11.27911   2.04074  Pt1   1 1   0.00000
HETATM    37 Pt                  0.00595   0.01189  21.88549  Pt1   1 1   0.00000
HETATM    38 Pt                  0.00396   2.83086  21.91654  Pt1   1 1   0.00000
HETATM    39 Pt                  0.00910   5.63935  21.89774  Pt1   1 1   0.00000
HETATM    40 Pt                  2.44246   1.41606  21.88331  Pt1   1 1   0.00000
HETATM    41 Pt                  2.44248   4.23799  21.91856  Pt1   1 1   0.00000
HETATM    42 Pt                  2.44420   7.04113  21.88729  Pt1   1 1   0.00000
HETATM    43 Pt                  4.87937   2.82503  21.87705  Pt1   1 1   0.00000
HETATM    44 Pt                  4.88105   5.64383  21.91296  Pt1   1 1   0.00000
HETATM    45 Pt                  4.87938   8.45195  21.88667  Pt1   1 1   0.00000
HETATM    46 C                   3.38409   6.89397  11.53600   C1   1 1   0.00000
HETATM    47 C                   2.28518   5.91380  11.22318   C1   1 1   0.00000
HETATM    48 C                   4.19773   6.55205  12.80347   C1   1 1   0.00000
HETATM    49 H                   4.61899   6.94747  10.80940   H1   1 1   0.00000
HETATM    50 H                   3.04678   7.93567  11.54157   H1   1 1   0.00000
HETATM    51 H                   0.52158   3.46264  10.15960   H1   1 1   0.00000
HETATM    52 H                   1.33871   6.27470  11.66010   H1   1 1   0.00000
HETATM    53 H                   2.51748   4.90513  11.59224   H1   1 1   0.00000
HETATM    54 H                   4.64794   5.55093  12.73470   H1   1 1   0.00000
HETATM    55 H                   4.99326   7.28802  12.99176   H1   1 1   0.00000
HETATM    56 H                   3.50988   6.56163  13.66626   H1   1 1   0.00000
END

XTLGRF 200
DESCRP ts4_scan_153
REMARK Created by AMSinput
RUTYPE NORMAL RUN
RUTYPE ENDPO 1.0
RUTYPE MAXIT 500
BOND RESTRAINT 49 46 1.534054673080461 2500.0 1.0 0.0
#refdata 
CRYSTX     8.44295    8.44294   22.16730   90.00000   90.00000   60.00000
HETATM     1 Pt                  1.68342   2.83896   9.16039  Pt1   1 1   0.00000
HETATM     2 Pt                  1.72430   5.72536   9.25675  Pt1   1 1   0.00000
HETATM     3 Pt                  1.64567   8.52231   9.02888  Pt1   1 1   0.00000
HETATM     4 Pt                  4.13194   4.21091   9.05198  Pt1   1 1   0.00000
HETATM     5 Pt                  4.11858   7.07743   9.24910  Pt1   1 1   0.00000
HETATM     6 Pt                  4.11150   9.91456   9.07543  Pt1   1 1   0.00000
HETATM     7 Pt                  6.55102   5.62940   9.07401  Pt1   1 1   0.00000
HETATM     8 Pt                  6.55463   8.50767   9.17842  Pt1   1 1   0.00000
HETATM     9 Pt                  6.54292  11.30139   9.07170  Pt1   1 1   0.00000
HETATM    10 Pt                  0.01258   0.03787   6.69111  Pt1   1 1   0.00000
HETATM    11 Pt                  0.02160   2.86093   6.76690  Pt1   1 1   0.00000
HETATM    12 Pt                  0.03513   5.66941   6.78387  Pt1   1 1   0.00000
HETATM    13 Pt                  2.45993   1.46513   6.71579  Pt1   1 1   0.00000
HETATM    14 Pt                  2.44477   4.27202   6.78961  Pt1   1 1   0.00000
HETATM    15 Pt                  2.46517   7.07720   6.78065  Pt1   1 1   0.00000
HETATM    16 Pt                  4.89801   2.85046   6.68104  Pt1   1 1   0.00000
HETATM    17 Pt                  4.88759   5.67623   6.77077  Pt1   1 1   0.00000
HETATM    18 Pt                  4.89454   8.47427   6.80165  Pt1   1 1   0.00000
HETATM    19 Pt                  0.80667   1.44526   4.41601  Pt1   1 1   0.00000
HETATM    20 Pt                  0.81066   4.25889   4.48080  Pt1   1 1   0.00000
HETATM    21 Pt                  0.80799   7.06394   4.41536  Pt1   1 1   0.00000
HETATM    22 Pt                  3.23912   2.84596   4.40808  Pt1   1 1   0.00000
HETATM    23 Pt                  3.24175   5.67078   4.47563  Pt1   1 1   0.00000
HETATM    24 Pt                  3.24755   8.47437   4.41126  Pt1   1 1   0.00000
HETATM    25 Pt                  5.68092   4.25575   4.39804  Pt1   1 1   0.00000
HETATM    26 Pt                  5.67492   7.07253   4.47016  Pt1   1 1   0.00000
HETATM    27 Pt                  5.67765   9.87468   4.40889  Pt1   1 1   0.00000
HETATM    28 Pt                  1.61254   2.82291   2.13179  Pt1   1 1   0.00000
HETATM    29 Pt                  1.61467   5.63481   2.14993  Pt1   1 1   0.00000
HETATM    30 Pt                  1.61096   8.44983   2.10127  Pt1   1 1   0.00000
HETATM    31 Pt                  4.05068   4.22817   2.12967  Pt1   1 1   0.00000
HETATM    32 Pt                  4.05260   7.03997   2.13563  Pt1   1 1   0.00000
HETATM    33 Pt                  4.05262   9.85818   2.08622  Pt1   1 1   0.00000
HETATM    34 Pt                  6.48856   5.63594   2.12713  Pt1   1 1   0.00000
HETATM    35 Pt                  6.49200   8.44681   2.14339  Pt1   1 1   0.00000
HETATM    36 Pt                  6.48592  11.26560   2.08483  Pt1   1 1   0.00000
HETATM    37 Pt                 -0.00293   8.41587  21.92716  Pt1   1 1   0.00000
HETATM    38 Pt                 -0.00765   2.78796  21.96701  Pt1   1 1   0.00000
HETATM    39 Pt                 -0.00395   5.59646  21.95116  Pt1   1 1   0.00000
HETATM    40 Pt                  2.43386   9.81947  21.93241  Pt1   1 1   0.00000
HETATM    41 Pt                  2.42975   4.19486  21.96952  Pt1   1 1   0.00000
HETATM    42 Pt                  2.43255   7.00013  21.94721  Pt1   1 1   0.00000
HETATM    43 Pt                  4.86932  11.22611  21.92051  Pt1   1 1   0.00000
HETATM    44 Pt                  4.86734   5.60195  21.96443  Pt1   1 1   0.00000
HETATM    45 Pt                  4.86764   8.41146  21.94401  Pt1   1 1   0.00000
HETATM    46 C                   3.38409   6.89397  11.53600   C1   1 1   0.00000
HETATM    47 C                   2.19758   5.99869  11.27814   C1   1 1   0.00000
HETATM    48 C                   4.25826   6.45101  12.72666   C1   1 1   0.00000
HETATM    49 H                   4.70539   6.95137  10.75870   H1   1 1   0.00000
HETATM    50 H                   3.11322   7.95245  11.61121   H1   1 1   0.00000
HETATM    51 H                   0.42518   3.50751  10.21505   H1   1 1   0.00000
HETATM    52 H                   1.28459   6.45936  11.68853   H1   1 1   0.00000
HETATM    53 H                   2.34367   4.99099  11.68989   H1   1 1   0.00000
HETATM    54 H                   4.64875   5.43206  12.59331   H1   1 1   0.00000
HETATM    55 H                   5.10063   7.13444  12.90707   H1   1 1   0.00000
HETATM    56 H                   3.61951   6.45696  13.62758   H1   1 1   0.00000
END

XTLGRF 200
DESCRP ts4_scan_163
REMARK Created by AMSinput
RUTYPE NORMAL RUN
RUTYPE ENDPO 1.0
RUTYPE MAXIT 500
BOND RESTRAINT 49 46 1.633865612588746 2500.0 1.0 0.0
#refdata 
CRYSTX     8.44295    8.44294   22.16730   90.00000   90.00000   60.00000
HETATM     1 Pt                  1.61815   2.79790   9.19366  Pt1   1 1   0.00000
HETATM     2 Pt                  1.63419   5.69624   9.36874  Pt1   1 1   0.00000
HETATM     3 Pt                  1.56457   8.49614   9.08839  Pt1   1 1   0.00000
HETATM     4 Pt                  4.06465   4.18019   9.11187  Pt1   1 1   0.00000
HETATM     5 Pt                  4.01056   7.03779   9.32947  Pt1   1 1   0.00000
HETATM     6 Pt                  4.03775   9.88205   9.12422  Pt1   1 1   0.00000
HETATM     7 Pt                  6.48021   5.61073   9.13387  Pt1   1 1   0.00000
HETATM     8 Pt                  6.45437   8.47604   9.20995  Pt1   1 1   0.00000
HETATM     9 Pt                  6.46228  11.27728   9.12481  Pt1   1 1   0.00000
HETATM    10 Pt                 -0.02409   0.01284   6.74704  Pt1   1 1   0.00000
HETATM    11 Pt                 -0.01894   2.83484   6.81895  Pt1   1 1   0.00000
HETATM    12 Pt                  0.00305   5.64292   6.84699  Pt1   1 1   0.00000
HETATM    13 Pt                  2.42234   1.43475   6.76416  Pt1   1 1   0.00000
HETATM    14 Pt                  2.40572   4.24903   6.85138  Pt1   1 1   0.00000
HETATM    15 Pt                  2.43496   7.04752   6.85881  Pt1   1 1   0.00000
HETATM    16 Pt                  4.86141   2.82173   6.73427  Pt1   1 1   0.00000
HETATM    17 Pt                  4.85137   5.65047   6.82989  Pt1   1 1   0.00000
HETATM    18 Pt                  4.85152   8.44652   6.84048  Pt1   1 1   0.00000
HETATM    19 Pt                  0.80245   1.42294   4.47148  Pt1   1 1   0.00000
HETATM    20 Pt                  0.80526   4.23738   4.53997  Pt1   1 1   0.00000
HETATM    21 Pt                  0.80374   7.04203   4.47823  Pt1   1 1   0.00000
HETATM    22 Pt                  3.23785   2.82496   4.45974  Pt1   1 1   0.00000
HETATM    23 Pt                  3.23547   5.64824   4.54139  Pt1   1 1   0.00000
HETATM    24 Pt                  3.24158   8.45034   4.46451  Pt1   1 1   0.00000
HETATM    25 Pt                  5.67825   4.23515   4.44945  Pt1   1 1   0.00000
HETATM    26 Pt                  5.66826   7.04793   4.51882  Pt1   1 1   0.00000
HETATM    27 Pt                  5.67701   9.85497   4.45745  Pt1   1 1   0.00000
HETATM    28 Pt                  1.62620   2.81231   2.18810  Pt1   1 1   0.00000
HETATM    29 Pt                  1.62814   5.62374   2.21117  Pt1   1 1   0.00000
HETATM    30 Pt                  1.62471   8.43793   2.15846  Pt1   1 1   0.00000
HETATM    31 Pt                  4.06474   4.21699   2.18235  Pt1   1 1   0.00000
HETATM    32 Pt                  4.06599   7.02962   2.19376  Pt1   1 1   0.00000
HETATM    33 Pt                  4.06547   9.84597   2.13413  Pt1   1 1   0.00000
HETATM    34 Pt                  6.50238   5.62500   2.18203  Pt1   1 1   0.00000
HETATM    35 Pt                  6.50559   8.43564   2.19764  Pt1   1 1   0.00000
HETATM    36 Pt                  6.49936  11.25265   2.13560  Pt1   1 1   0.00000
HETATM    37 Pt                  0.02110   8.42687  21.98443  Pt1   1 1   0.00000
HETATM    38 Pt                  0.01717   2.79810  22.02455  Pt1   1 1   0.00000
HETATM    39 Pt                  0.02213   5.60654  22.00536  Pt1   1 1   0.00000
HETATM    40 Pt                  2.45755   9.83049  21.98457  Pt1   1 1   0.00000
HETATM    41 Pt                  2.45442   4.20543  22.02600  Pt1   1 1   0.00000
HETATM    42 Pt                  2.45684   7.00958  22.00586  Pt1   1 1   0.00000
HETATM    43 Pt                  4.89378  11.23554  21.96863  Pt1   1 1   0.00000
HETATM    44 Pt                  4.89108   5.61327  22.01969  Pt1   1 1   0.00000
HETATM    45 Pt                  4.89149   8.41988  21.99572  Pt1   1 1   0.00000
HETATM    46 C                   3.38409   6.89397  11.53600   C1   1 1   0.00000
HETATM    47 C                   2.12799   6.07217  11.37603   C1   1 1   0.00000
HETATM    48 C                   4.31817   6.35783  12.63750   C1   1 1   0.00000
HETATM    49 H                   4.79129   6.95497  10.70800   H1   1 1   0.00000
HETATM    50 H                   3.17786   7.96269  11.67386   H1   1 1   0.00000
HETATM    51 H                   0.62609   3.95303  10.14369   H1   1 1   0.00000
HETATM    52 H                   1.24819   6.61081  11.76100   H1   1 1   0.00000
HETATM    53 H                   2.22178   5.07965  11.83700   H1   1 1   0.00000
HETATM    54 H                   4.62314   5.31925  12.44457   H1   1 1   0.00000
HETATM    55 H                   5.22073   6.97250  12.77116   H1   1 1   0.00000
HETATM    56 H                   3.75307   6.37746  13.58627   H1   1 1   0.00000
END

XTLGRF 200
DESCRP ts4_scan_173
REMARK Created by AMSinput
RUTYPE NORMAL RUN
RUTYPE ENDPO 1.0
RUTYPE MAXIT 500
BOND RESTRAINT 49 46 1.734067740891341 2500.0 1.0 0.0
#refdata 
CRYSTX     8.44295    8.44294   22.16730   90.00000   90.00000   60.00000
HETATM     1 Pt                  1.60067   2.78776   9.20615  Pt1   1 1   0.00000
HETATM     2 Pt                  1.60883   5.68631   9.40463  Pt1   1 1   0.00000
HETATM     3 Pt                  1.54378   8.48684   9.10759  Pt1   1 1   0.00000
HETATM     4 Pt                  4.04450   4.17363   9.12998  Pt1   1 1   0.00000
HETATM     5 Pt                  3.97371   7.02739   9.37003  Pt1   1 1   0.00000
HETATM     6 Pt                  4.01861   9.87306   9.13866  Pt1   1 1   0.00000
HETATM     7 Pt                  6.45984   5.60414   9.15536  Pt1   1 1   0.00000
HETATM     8 Pt                  6.42969   8.46505   9.22524  Pt1   1 1   0.00000
HETATM     9 Pt                  6.44142  11.26990   9.14082  Pt1   1 1   0.00000
HETATM    10 Pt                 -0.03127   0.00561   6.76427  Pt1   1 1   0.00000
HETATM    11 Pt                 -0.02515   2.82833   6.83334  Pt1   1 1   0.00000
HETATM    12 Pt                 -0.00088   5.63789   6.86530  Pt1   1 1   0.00000
HETATM    13 Pt                  2.41579   1.42915   6.77847  Pt1   1 1   0.00000
HETATM    14 Pt                  2.39882   4.24265   6.86867  Pt1   1 1   0.00000
HETATM    15 Pt                  2.43117   7.03969   6.88612  Pt1   1 1   0.00000
HETATM    16 Pt                  4.85575   2.81620   6.74779  Pt1   1 1   0.00000
HETATM    17 Pt                  4.84511   5.64529   6.84893  Pt1   1 1   0.00000
HETATM    18 Pt                  4.84589   8.44124   6.85357  Pt1   1 1   0.00000
HETATM    19 Pt                  0.80551   1.41971   4.48440  Pt1   1 1   0.00000
HETATM    20 Pt                  0.80633   4.23594   4.55297  Pt1   1 1   0.00000
HETATM    21 Pt                  0.80625   7.03890   4.49227  Pt1   1 1   0.00000
HETATM    22 Pt                  3.23948   2.82230   4.47240  Pt1   1 1   0.00000
HETATM    23 Pt                  3.23543   5.64635   4.56015  Pt1   1 1   0.00000
HETATM    24 Pt                  3.24342   8.44829   4.48168  Pt1   1 1   0.00000
HETATM    25 Pt                  5.67963   4.23084   4.46291  Pt1   1 1   0.00000
HETATM    26 Pt                  5.67117   7.04536   4.53639  Pt1   1 1   0.00000
HETATM    27 Pt                  5.67934   9.85409   4.46793  Pt1   1 1   0.00000
HETATM    28 Pt                  1.62769   2.81374   2.20114  Pt1   1 1   0.00000
HETATM    29 Pt                  1.63140   5.62582   2.22371  Pt1   1 1   0.00000
HETATM    30 Pt                  1.62769   8.43885   2.17198  Pt1   1 1   0.00000
HETATM    31 Pt                  4.06648   4.21766   2.19602  Pt1   1 1   0.00000
HETATM    32 Pt                  4.06900   7.03054   2.20824  Pt1   1 1   0.00000
HETATM    33 Pt                  4.06812   9.84715   2.14547  Pt1   1 1   0.00000
HETATM    34 Pt                  6.50491   5.62616   2.19609  Pt1   1 1   0.00000
HETATM    35 Pt                  6.50836   8.43605   2.20776  Pt1   1 1   0.00000
HETATM    36 Pt                  6.50264  11.25299   2.14361  Pt1   1 1   0.00000
HETATM    37 Pt                  0.02193   8.43137  21.99748  Pt1   1 1   0.00000
HETATM    38 Pt                  0.01650   2.80259  22.03479  Pt1   1 1   0.00000
HETATM    39 Pt                  0.02291   5.61148  22.01190  Pt1   1 1   0.00000
HETATM    40 Pt                  2.45818   9.83543  21.99886  Pt1   1 1   0.00000
HETATM    41 Pt                  2.45386   4.21053  22.03780  Pt1   1 1   0.00000
HETATM    42 Pt                  2.45742   7.01354  22.01744  Pt1   1 1   0.00000
HETATM    43 Pt                  4.89355  11.24171  21.98017  Pt1   1 1   0.00000
HETATM    44 Pt                  4.88968   5.61908  22.03231  Pt1   1 1   0.00000
HETATM    45 Pt                  4.89203   8.42552  22.00423  Pt1   1 1   0.00000
HETATM    46 C                   3.38409   6.89397  11.53600   C1   1 1   0.00000
HETATM    47 C                   2.11431   6.08806  11.41003   C1   1 1   0.00000
HETATM    48 C                   4.35166   6.33896  12.59675   C1   1 1   0.00000
HETATM    49 H                   4.87769   6.95887  10.65740   H1   1 1   0.00000
HETATM    50 H                   3.19123   7.96253  11.69446   H1   1 1   0.00000
HETATM    51 H                   0.64079   3.99787  10.14000   H1   1 1   0.00000
HETATM    52 H                   1.23914   6.63913  11.78720   H1   1 1   0.00000
HETATM    53 H                   2.19855   5.09944  11.88202   H1   1 1   0.00000
HETATM    54 H                   4.64029   5.29926  12.38557   H1   1 1   0.00000
HETATM    55 H                   5.26427   6.94485  12.70289   H1   1 1   0.00000
HETATM    56 H                   3.82280   6.35670  13.56638   H1   1 1   0.00000
END

XTLGRF 200
DESCRP ts4_scan_183
REMARK Created by AMSinput
RUTYPE NORMAL RUN
RUTYPE ENDPO 1.0
RUTYPE MAXIT 500
BOND RESTRAINT 49 46 1.833929349784227 2500.0 1.0 0.0
#refdata 
CRYSTX     8.44295    8.44294   22.16730   90.00000   90.00000   60.00000
HETATM     1 Pt                  1.59122   2.78233   9.21376  Pt1   1 1   0.00000
HETATM     2 Pt                  1.59264   5.68362   9.42567  Pt1   1 1   0.00000
HETATM     3 Pt                  1.53343   8.48334   9.11765  Pt1   1 1   0.00000
HETATM     4 Pt                  4.03360   4.17197   9.14054  Pt1   1 1   0.00000
HETATM     5 Pt                  3.95187   7.02281   9.40123  Pt1   1 1   0.00000
HETATM     6 Pt                  4.00847   9.86913   9.14412  Pt1   1 1   0.00000
HETATM     7 Pt                  6.44920   5.59976   9.17428  Pt1   1 1   0.00000
HETATM     8 Pt                  6.41359   8.45836   9.24196  Pt1   1 1   0.00000
HETATM     9 Pt                  6.42941  11.26770   9.15110  Pt1   1 1   0.00000
HETATM    10 Pt                 -0.03455   0.00424   6.77362  Pt1   1 1   0.00000
HETATM    11 Pt                 -0.02808   2.82241   6.84533  Pt1   1 1   0.00000
HETATM    12 Pt                 -0.00399   5.63216   6.88243  Pt1   1 1   0.00000
HETATM    13 Pt                  2.41305   1.42451   6.78586  Pt1   1 1   0.00000
HETATM    14 Pt                  2.39603   4.23989   6.87884  Pt1   1 1   0.00000
HETATM    15 Pt                  2.42847   7.03757   6.89912  Pt1   1 1   0.00000
HETATM    16 Pt                  4.85319   2.81277   6.75896  Pt1   1 1   0.00000
HETATM    17 Pt                  4.84140   5.64496   6.86195  Pt1   1 1   0.00000
HETATM    18 Pt                  4.84223   8.43574   6.86502  Pt1   1 1   0.00000
HETATM    19 Pt                  0.80861   1.41898   4.49024  Pt1   1 1   0.00000
HETATM    20 Pt                  0.80848   4.23473   4.56393  Pt1   1 1   0.00000
HETATM    21 Pt                  0.80634   7.03736   4.49812  Pt1   1 1   0.00000
HETATM    22 Pt                  3.24325   2.82241   4.48018  Pt1   1 1   0.00000
HETATM    23 Pt                  3.23784   5.64552   4.57083  Pt1   1 1   0.00000
HETATM    24 Pt                  3.24625   8.44571   4.48959  Pt1   1 1   0.00000
HETATM    25 Pt                  5.68309   4.22942   4.47212  Pt1   1 1   0.00000
HETATM    26 Pt                  5.67493   7.04390   4.54641  Pt1   1 1   0.00000
HETATM    27 Pt                  5.68356   9.85294   4.47833  Pt1   1 1   0.00000
HETATM    28 Pt                  1.63270   2.81402   2.20719  Pt1   1 1   0.00000
HETATM    29 Pt                  1.63666   5.62559   2.22987  Pt1   1 1   0.00000
HETATM    30 Pt                  1.63279   8.44081   2.17626  Pt1   1 1   0.00000
HETATM    31 Pt                  4.07088   4.21962   2.20457  Pt1   1 1   0.00000
HETATM    32 Pt                  4.07361   7.03146   2.21735  Pt1   1 1   0.00000
HETATM    33 Pt                  4.07196   9.84641   2.15478  Pt1   1 1   0.00000
HETATM    34 Pt                  6.50916   5.62679   2.20219  Pt1   1 1   0.00000
HETATM    35 Pt                  6.51357   8.43690   2.21649  Pt1   1 1   0.00000
HETATM    36 Pt                  6.50696  11.25348   2.14998  Pt1   1 1   0.00000
HETATM    37 Pt                  0.02276   8.43292  22.00374  Pt1   1 1   0.00000
HETATM    38 Pt                  0.01662   2.80584  22.04268  Pt1   1 1   0.00000
HETATM    39 Pt                  0.02275   5.61434  22.01692  Pt1   1 1   0.00000
HETATM    40 Pt                  2.45841   9.83756  22.00336  Pt1   1 1   0.00000
HETATM    41 Pt                  2.45261   4.21494  22.04506  Pt1   1 1   0.00000
HETATM    42 Pt                  2.45708   7.01684  22.02340  Pt1   1 1   0.00000
HETATM    43 Pt                  4.89370  11.24496  21.99157  Pt1   1 1   0.00000
HETATM    44 Pt                  4.88878   5.62262  22.04194  Pt1   1 1   0.00000
HETATM    45 Pt                  4.89081   8.42900  22.01116  Pt1   1 1   0.00000
HETATM    46 C                   3.38409   6.89397  11.53600   C1   1 1   0.00000
HETATM    47 C                   2.10665   6.09729  11.43473   C1   1 1   0.00000
HETATM    48 C                   4.37136   6.32937  12.56962   C1   1 1   0.00000
HETATM    49 H                   4.96359   6.96247  10.60660   H1   1 1   0.00000
HETATM    50 H                   3.19685   7.96242  11.70817   H1   1 1   0.00000
HETATM    51 H                   0.64209   4.01569  10.14320   H1   1 1   0.00000
HETATM    52 H                   1.23343   6.65252  11.80591   H1   1 1   0.00000
HETATM    53 H                   2.18811   5.10971  11.90843   H1   1 1   0.00000
HETATM    54 H                   4.65369   5.28988  12.34749   H1   1 1   0.00000
HETATM    55 H                   5.28857   6.93026  12.65997   H1   1 1   0.00000
HETATM    56 H                   3.86840   6.34185  13.55283   H1   1 1   0.00000
END

XTLGRF 200
DESCRP ts4_scan_203
REMARK Created by AMSinput
RUTYPE NORMAL RUN
RUTYPE ENDPO 1.0
RUTYPE MAXIT 500
BOND RESTRAINT 49 46 2.033993087500544 2500.0 1.0 0.0
#refdata 
CRYSTX     8.44295    8.44294   22.16730   90.00000   90.00000   60.00000
HETATM     1 Pt                  1.52162   2.79124   9.28910  Pt1   1 1   0.00000
HETATM     2 Pt                  1.53116   5.69232   9.49673  Pt1   1 1   0.00000
HETATM     3 Pt                  1.46635   8.48768   9.19074  Pt1   1 1   0.00000
HETATM     4 Pt                  3.96174   4.17708   9.21427  Pt1   1 1   0.00000
HETATM     5 Pt                  3.89180   7.03005   9.46332  Pt1   1 1   0.00000
HETATM     6 Pt                  3.93519   9.88033   9.22496  Pt1   1 1   0.00000
HETATM     7 Pt                  6.37970   5.60823   9.27552  Pt1   1 1   0.00000
HETATM     8 Pt                  6.34329   8.47227   9.34216  Pt1   1 1   0.00000
HETATM     9 Pt                  6.35997  11.27640   9.23441  Pt1   1 1   0.00000
HETATM    10 Pt                 -0.11960   0.02080   6.85777  Pt1   1 1   0.00000
HETATM    11 Pt                 -0.11434   2.83519   6.93512  Pt1   1 1   0.00000
HETATM    12 Pt                 -0.09195   5.64250   6.96449  Pt1   1 1   0.00000
HETATM    13 Pt                  2.33087   1.43551   6.86290  Pt1   1 1   0.00000
HETATM    14 Pt                  2.31190   4.25156   6.95421  Pt1   1 1   0.00000
HETATM    15 Pt                  2.33849   7.05085   6.95750  Pt1   1 1   0.00000
HETATM    16 Pt                  4.77183   2.82712   6.83972  Pt1   1 1   0.00000
HETATM    17 Pt                  4.75998   5.65931   6.94394  Pt1   1 1   0.00000
HETATM    18 Pt                  4.75966   8.44996   6.94575  Pt1   1 1   0.00000
HETATM    19 Pt                  0.71279   1.43354   4.57358  Pt1   1 1   0.00000
HETATM    20 Pt                  0.71309   4.24890   4.64723  Pt1   1 1   0.00000
HETATM    21 Pt                  0.71290   7.05181   4.57537  Pt1   1 1   0.00000
HETATM    22 Pt                  3.14878   2.83449   4.56175  Pt1   1 1   0.00000
HETATM    23 Pt                  3.14506   5.65751   4.64864  Pt1   1 1   0.00000
HETATM    24 Pt                  3.15360   8.46113   4.56707  Pt1   1 1   0.00000
HETATM    25 Pt                  5.59064   4.24169   4.55633  Pt1   1 1   0.00000
HETATM    26 Pt                  5.58073   7.05757   4.63480  Pt1   1 1   0.00000
HETATM    27 Pt                  5.59010   9.86709   4.56062  Pt1   1 1   0.00000
HETATM    28 Pt                  1.54362   2.81858   2.29195  Pt1   1 1   0.00000
HETATM    29 Pt                  1.54599   5.62950   2.31147  Pt1   1 1   0.00000
HETATM    30 Pt                  1.54116   8.44638   2.25639  Pt1   1 1   0.00000
HETATM    31 Pt                  3.98377   4.22255   2.29013  Pt1   1 1   0.00000
HETATM    32 Pt                  3.98250   7.03469   2.30178  Pt1   1 1   0.00000
HETATM    33 Pt                  3.98308   9.85147   2.23565  Pt1   1 1   0.00000
HETATM    34 Pt                  6.41970   5.63279   2.28903  Pt1   1 1   0.00000
HETATM    35 Pt                  6.42229   8.44110   2.30239  Pt1   1 1   0.00000
HETATM    36 Pt                  6.41949  11.25897   2.23420  Pt1   1 1   0.00000
HETATM    37 Pt                 -0.06314  -0.02050  22.08424  Pt1   1 1   0.00000
HETATM    38 Pt                 -0.06336   2.79669  22.13101  Pt1   1 1   0.00000
HETATM    39 Pt                 -0.05999   5.60632  22.10511  Pt1   1 1   0.00000
HETATM    40 Pt                  2.37107   1.38375  22.08453  Pt1   1 1   0.00000
HETATM    41 Pt                  2.37229   4.20660  22.13178  Pt1   1 1   0.00000
HETATM    42 Pt                  2.37639   7.00716  22.10766  Pt1   1 1   0.00000
HETATM    43 Pt                  4.80891   2.79467  22.07307  Pt1   1 1   0.00000
HETATM    44 Pt                  4.81094   5.61312  22.12840  Pt1   1 1   0.00000
HETATM    45 Pt                  4.80934   8.41983  22.09898  Pt1   1 1   0.00000
HETATM    46 C                   3.38409   6.89397  11.53600   C1   1 1   0.00000
HETATM    47 C                   2.08775   6.12194  11.49876   C1   1 1   0.00000
HETATM    48 C                   4.41431   6.31488  12.51479   C1   1 1   0.00000
HETATM    49 H                   5.13589   6.96997  10.50520   H1   1 1   0.00000
HETATM    50 H                   3.20923   7.95868  11.74648   H1   1 1   0.00000
HETATM    51 H                   0.60258   4.07278  10.21018   H1   1 1   0.00000
HETATM    52 H                   1.22948   6.69689  11.87442   H1   1 1   0.00000
HETATM    53 H                   2.15738   5.13759  11.98036   H1   1 1   0.00000
HETATM    54 H                   4.69393   5.28093  12.26246   H1   1 1   0.00000
HETATM    55 H                   5.33087   6.92234  12.56550   H1   1 1   0.00000
HETATM    56 H                   3.96181   6.31070  13.52347   H1   1 1   0.00000
END

XTLGRF 200
DESCRP ts4_scan_223
REMARK Created by AMSinput
RUTYPE NORMAL RUN
RUTYPE ENDPO 1.0
RUTYPE MAXIT 500
BOND RESTRAINT 49 46 2.234006148156266 2500.0 1.0 0.0
#refdata 
CRYSTX     8.44295    8.44294   22.16730   90.00000   90.00000   60.00000
HETATM     1 Pt                  1.54597   2.77524   9.29443  Pt1   1 1   0.00000
HETATM     2 Pt                  1.55291   5.67650   9.49730  Pt1   1 1   0.00000
HETATM     3 Pt                  1.49197   8.46916   9.19234  Pt1   1 1   0.00000
HETATM     4 Pt                  3.98262   4.16101   9.22294  Pt1   1 1   0.00000
HETATM     5 Pt                  3.90605   7.01470   9.47798  Pt1   1 1   0.00000
HETATM     6 Pt                  3.95753   9.86254   9.22891  Pt1   1 1   0.00000
HETATM     7 Pt                  6.40082   5.58838   9.29316  Pt1   1 1   0.00000
HETATM     8 Pt                  6.36106   8.45154   9.36720  Pt1   1 1   0.00000
HETATM     9 Pt                  6.38018  11.25771   9.23766  Pt1   1 1   0.00000
HETATM    10 Pt                 -0.09794   0.00837   6.86433  Pt1   1 1   0.00000
HETATM    11 Pt                 -0.09151   2.82398   6.94431  Pt1   1 1   0.00000
HETATM    12 Pt                 -0.06845   5.62810   6.97156  Pt1   1 1   0.00000
HETATM    13 Pt                  2.35261   1.42470   6.86693  Pt1   1 1   0.00000
HETATM    14 Pt                  2.33803   4.24037   6.95748  Pt1   1 1   0.00000
HETATM    15 Pt                  2.35831   7.03846   6.94878  Pt1   1 1   0.00000
HETATM    16 Pt                  4.79411   2.81362   6.84415  Pt1   1 1   0.00000
HETATM    17 Pt                  4.78272   5.64832   6.95382  Pt1   1 1   0.00000
HETATM    18 Pt                  4.78394   8.43671   6.95154  Pt1   1 1   0.00000
HETATM    19 Pt                  0.73814   1.42306   4.57710  Pt1   1 1   0.00000
HETATM    20 Pt                  0.73981   4.24171   4.65109  Pt1   1 1   0.00000
HETATM    21 Pt                  0.73648   7.04303   4.57154  Pt1   1 1   0.00000
HETATM    22 Pt                  3.17444   2.82499   4.56547  Pt1   1 1   0.00000
HETATM    23 Pt                  3.17147   5.64837   4.64667  Pt1   1 1   0.00000
HETATM    24 Pt                  3.17942   8.45158   4.56752  Pt1   1 1   0.00000
HETATM    25 Pt                  5.61518   4.23410   4.56336  Pt1   1 1   0.00000
HETATM    26 Pt                  5.60817   7.04964   4.63982  Pt1   1 1   0.00000
HETATM    27 Pt                  5.61636   9.85873   4.56508  Pt1   1 1   0.00000
HETATM    28 Pt                  1.56691   2.81772   2.29584  Pt1   1 1   0.00000
HETATM    29 Pt                  1.57093   5.62988   2.30760  Pt1   1 1   0.00000
HETATM    30 Pt                  1.56733   8.44590   2.25468  Pt1   1 1   0.00000
HETATM    31 Pt                  4.00501   4.22287   2.29396  Pt1   1 1   0.00000
HETATM    32 Pt                  4.00849   7.03551   2.30107  Pt1   1 1   0.00000
HETATM    33 Pt                  4.00669   9.85142   2.24169  Pt1   1 1   0.00000
HETATM    34 Pt                  6.44265   5.63101   2.29307  Pt1   1 1   0.00000
HETATM    35 Pt                  6.44938   8.43927   2.30562  Pt1   1 1   0.00000
HETATM    36 Pt                  6.44125  11.25818   2.23797  Pt1   1 1   0.00000
HETATM    37 Pt                 -0.04086  -0.00588  22.08890  Pt1   1 1   0.00000
HETATM    38 Pt                 -0.04184   2.81030  22.13068  Pt1   1 1   0.00000
HETATM    39 Pt                 -0.03675   5.61873  22.10531  Pt1   1 1   0.00000
HETATM    40 Pt                  2.39478   1.39892  22.09000  Pt1   1 1   0.00000
HETATM    41 Pt                  2.39364   4.21819  22.13346  Pt1   1 1   0.00000
HETATM    42 Pt                  2.39925   7.02150  22.10613  Pt1   1 1   0.00000
HETATM    43 Pt                  4.83086   2.80590  22.08104  Pt1   1 1   0.00000
HETATM    44 Pt                  4.83159   5.62560  22.13208  Pt1   1 1   0.00000
HETATM    45 Pt                  4.83448   8.43368  22.10354  Pt1   1 1   0.00000
HETATM    46 C                   3.38409   6.89397  11.53600   C1   1 1   0.00000
HETATM    47 C                   2.09691   6.10786  11.50374   C1   1 1   0.00000
HETATM    48 C                   4.42933   6.32935  12.50205   C1   1 1   0.00000
HETATM    49 H                   5.30819   6.97747  10.40390   H1   1 1   0.00000
HETATM    50 H                   3.19741   7.95714  11.74415   H1   1 1   0.00000
HETATM    51 H                   0.63620   4.06337  10.21663   H1   1 1   0.00000
HETATM    52 H                   1.22860   6.66965  11.87681   H1   1 1   0.00000
HETATM    53 H                   2.17994   5.12335  11.98289   H1   1 1   0.00000
HETATM    54 H                   4.71429   5.29578  12.25517   H1   1 1   0.00000
HETATM    55 H                   5.34080   6.94351  12.53987   H1   1 1   0.00000
HETATM    56 H                   3.98938   6.32566  13.51682   H1   1 1   0.00000
END

XTLGRF 200
DESCRP ts4_scan_243
REMARK Created by AMSinput
RUTYPE NORMAL RUN
RUTYPE ENDPO 1.0
RUTYPE MAXIT 500
BOND RESTRAINT 49 46 2.434019211099205 2500.0 1.0 0.0
#refdata 
CRYSTX     8.44295    8.44294   22.16730   90.00000   90.00000   60.00000
HETATM     1 Pt                  1.57036   2.75723   9.27326  Pt1   1 1   0.00000
HETATM     2 Pt                  1.58169   5.66240   9.48535  Pt1   1 1   0.00000
HETATM     3 Pt                  1.52261   8.44929   9.17425  Pt1   1 1   0.00000
HETATM     4 Pt                  4.00676   4.15052   9.20759  Pt1   1 1   0.00000
HETATM     5 Pt                  3.92939   7.00248   9.48431  Pt1   1 1   0.00000
HETATM     6 Pt                  3.98077   9.84823   9.21133  Pt1   1 1   0.00000
HETATM     7 Pt                  6.42638   5.56989   9.27978  Pt1   1 1   0.00000
HETATM     8 Pt                  6.38389   8.44004   9.35668  Pt1   1 1   0.00000
HETATM     9 Pt                  6.40539  11.24262   9.22417  Pt1   1 1   0.00000
HETATM    10 Pt                 -0.08326   0.00678   6.84936  Pt1   1 1   0.00000
HETATM    11 Pt                 -0.07432   2.82183   6.92780  Pt1   1 1   0.00000
HETATM    12 Pt                 -0.05245   5.62411   6.95877  Pt1   1 1   0.00000
HETATM    13 Pt                  2.36947   1.42168   6.84722  Pt1   1 1   0.00000
HETATM    14 Pt                  2.35446   4.23828   6.94420  Pt1   1 1   0.00000
HETATM    15 Pt                  2.37264   7.03654   6.93030  Pt1   1 1   0.00000
HETATM    16 Pt                  4.81122   2.81193   6.82724  Pt1   1 1   0.00000
HETATM    17 Pt                  4.79636   5.64817   6.94475  Pt1   1 1   0.00000
HETATM    18 Pt                  4.79981   8.43332   6.93727  Pt1   1 1   0.00000
HETATM    19 Pt                  0.75819   1.43022   4.56107  Pt1   1 1   0.00000
HETATM    20 Pt                  0.75849   4.24913   4.63565  Pt1   1 1   0.00000
HETATM    21 Pt                  0.75534   7.05158   4.55458  Pt1   1 1   0.00000
HETATM    22 Pt                  3.19533   2.83411   4.54844  Pt1   1 1   0.00000
HETATM    23 Pt                  3.19086   5.65595   4.63387  Pt1   1 1   0.00000
HETATM    24 Pt                  3.19693   8.46116   4.54907  Pt1   1 1   0.00000
HETATM    25 Pt                  5.63685   4.24284   4.54800  Pt1   1 1   0.00000
HETATM    26 Pt                  5.62384   7.05798   4.62775  Pt1   1 1   0.00000
HETATM    27 Pt                  5.63425   9.86848   4.54842  Pt1   1 1   0.00000
HETATM    28 Pt                  1.60196   2.82340   2.28183  Pt1   1 1   0.00000
HETATM    29 Pt                  1.60645   5.63657   2.29572  Pt1   1 1   0.00000
HETATM    30 Pt                  1.60119   8.45430   2.23400  Pt1   1 1   0.00000
HETATM    31 Pt                  4.04174   4.23063   2.28032  Pt1   1 1   0.00000
HETATM    32 Pt                  4.04370   7.04258   2.28923  Pt1   1 1   0.00000
HETATM    33 Pt                  4.04266   9.85986   2.21912  Pt1   1 1   0.00000
HETATM    34 Pt                  6.47887   5.63789   2.28187  Pt1   1 1   0.00000
HETATM    35 Pt                  6.48269   8.44768   2.29303  Pt1   1 1   0.00000
HETATM    36 Pt                  6.47783  11.26602   2.22010  Pt1   1 1   0.00000
HETATM    37 Pt                  0.02578   8.43295  22.06481  Pt1   1 1   0.00000
HETATM    38 Pt                  0.02326   2.80383  22.11867  Pt1   1 1   0.00000
HETATM    39 Pt                  0.02938   5.61430  22.09136  Pt1   1 1   0.00000
HETATM    40 Pt                  2.46245   9.83787  22.06686  Pt1   1 1   0.00000
HETATM    41 Pt                  2.45806   4.21287  22.12270  Pt1   1 1   0.00000
HETATM    42 Pt                  2.46768   7.01650  22.09263  Pt1   1 1   0.00000
HETATM    43 Pt                  4.90009  11.24599  22.05661  Pt1   1 1   0.00000
HETATM    44 Pt                  4.89795   5.62047  22.11941  Pt1   1 1   0.00000
HETATM    45 Pt                  4.90240   8.42846  22.08728  Pt1   1 1   0.00000
HETATM    46 C                   3.38409   6.89397  11.53600   C1   1 1   0.00000
HETATM    47 C                   2.10762   6.09491  11.49911   C1   1 1   0.00000
HETATM    48 C                   4.43604   6.33962  12.49642   C1   1 1   0.00000
HETATM    49 H                   5.48049   6.98497  10.30260   H1   1 1   0.00000
HETATM    50 H                   3.18598   7.95791  11.73891   H1   1 1   0.00000
HETATM    51 H                   0.67005   4.05848  10.19350   H1   1 1   0.00000
HETATM    52 H                   1.22847   6.64367  11.86614   H1   1 1   0.00000
HETATM    53 H                   2.19843   5.10872  11.97510   H1   1 1   0.00000
HETATM    54 H                   4.74094   5.31480  12.23889   H1   1 1   0.00000
HETATM    55 H                   5.33331   6.97195  12.54486   H1   1 1   0.00000
HETATM    56 H                   3.99233   6.31293  13.50929   H1   1 1   0.00000
END

XTLGRF 200
DESCRP ts5_scan_110
REMARK Created by AMSinput
RUTYPE NORMAL RUN
RUTYPE ENDPO 1.0
RUTYPE MAXIT 500
BOND RESTRAINT 51 47 1.10001194993509 2500.0 1.0 0.0
#refdata 
CRYSTX     8.44295    8.44294   22.16730   90.00000   90.00000   60.00000
HETATM     1 Pt                  1.46242   2.35637   8.44815  Pt1   1 1   0.00000
HETATM     2 Pt                  1.40910   5.17534   8.41476  Pt1   1 1   0.00000
HETATM     3 Pt                  1.42744   7.98904   8.43835  Pt1   1 1   0.00000
HETATM     4 Pt                  3.87020   3.74578   8.43375  Pt1   1 1   0.00000
HETATM     5 Pt                  3.77982   6.52445   8.86018  Pt1   1 1   0.00000
HETATM     6 Pt                  3.86616   9.38394   8.47345  Pt1   1 1   0.00000
HETATM     7 Pt                  6.31861   5.15583   8.50943  Pt1   1 1   0.00000
HETATM     8 Pt                  6.30382   8.01284   8.53750  Pt1   1 1   0.00000
HETATM     9 Pt                  6.29135  10.80464   8.43186  Pt1   1 1   0.00000
HETATM    10 Pt                 -0.19985   8.04468   6.09391  Pt1   1 1   0.00000
HETATM    11 Pt                 -0.19734   2.41372   6.13805  Pt1   1 1   0.00000
HETATM    12 Pt                 -0.20888   5.22126   6.08972  Pt1   1 1   0.00000
HETATM    13 Pt                  2.24974   9.44854   6.10479  Pt1   1 1   0.00000
HETATM    14 Pt                  2.24307   3.81990   6.09147  Pt1   1 1   0.00000
HETATM    15 Pt                  2.26217   6.63538   6.14418  Pt1   1 1   0.00000
HETATM    16 Pt                  4.68313  10.85125   6.07822  Pt1   1 1   0.00000
HETATM    17 Pt                  4.67064   5.24684   6.19301  Pt1   1 1   0.00000
HETATM    18 Pt                  4.67207   8.01916   6.20058  Pt1   1 1   0.00000
HETATM    19 Pt                  0.63487   1.05881   3.80377  Pt1   1 1   0.00000
HETATM    20 Pt                  0.63044   3.86958   3.79799  Pt1   1 1   0.00000
HETATM    21 Pt                  0.63737   6.68727   3.75717  Pt1   1 1   0.00000
HETATM    22 Pt                  3.07056   2.46401   3.79701  Pt1   1 1   0.00000
HETATM    23 Pt                  3.07443   5.28418   3.82971  Pt1   1 1   0.00000
HETATM    24 Pt                  3.07555   8.08409   3.83582  Pt1   1 1   0.00000
HETATM    25 Pt                  5.51563   3.87144   3.78616  Pt1   1 1   0.00000
HETATM    26 Pt                  5.50105   6.68361   3.87408  Pt1   1 1   0.00000
HETATM    27 Pt                  5.51386   9.50055   3.78856  Pt1   1 1   0.00000
HETATM    28 Pt                  1.47420   2.50290   1.50215  Pt1   1 1   0.00000
HETATM    29 Pt                  1.47848   5.31531   1.48118  Pt1   1 1   0.00000
HETATM    30 Pt                  1.47974   8.13449   1.48663  Pt1   1 1   0.00000
HETATM    31 Pt                  3.91170   3.90585   1.50276  Pt1   1 1   0.00000
HETATM    32 Pt                  3.91372   6.72382   1.53438  Pt1   1 1   0.00000
HETATM    33 Pt                  3.91380   9.54153   1.50754  Pt1   1 1   0.00000
HETATM    34 Pt                  6.34858   5.32203   1.51209  Pt1   1 1   0.00000
HETATM    35 Pt                  6.34858   8.13106   1.51089  Pt1   1 1   0.00000
HETATM    36 Pt                  6.34956  10.94771   1.44637  Pt1   1 1   0.00000
HETATM    37 Pt                 -0.11966   8.16994  21.30455  Pt1   1 1   0.00000
HETATM    38 Pt                 -0.12557   2.54116  21.33831  Pt1   1 1   0.00000
HETATM    39 Pt                 -0.11992   5.35534  21.30046  Pt1   1 1   0.00000
HETATM    40 Pt                  2.31832   9.57440  21.33429  Pt1   1 1   0.00000
HETATM    41 Pt                  2.31650   3.94566  21.32992  Pt1   1 1   0.00000
HETATM    42 Pt                  2.32516   6.76288  21.32141  Pt1   1 1   0.00000
HETATM    43 Pt                  4.75610  10.98394  21.30665  Pt1   1 1   0.00000
HETATM    44 Pt                  4.75275   5.35731  21.34325  Pt1   1 1   0.00000
HETATM    45 Pt                  4.75329   8.16509  21.34390  Pt1   1 1   0.00000
HETATM    46 C                   3.55776   6.33632  10.99514   C1   1 1   0.00000
HETATM    47 C                   2.11209   6.10397  11.46100   C1   1 1   0.00000
HETATM    48 C                   4.50931   5.30360  11.59560   C1   1 1   0.00000
HETATM    49 H                   6.47542   6.59905   9.53999   H1   1 1   0.00000
HETATM    50 H                   3.88149   7.35526  11.26615   H1   1 1   0.00000
HETATM    51 H                   1.58329   5.30567  10.91960   H1   1 1   0.00000
HETATM    52 H                   1.50142   7.01335  11.35653   H1   1 1   0.00000
HETATM    53 H                   2.11957   5.81892  12.53016   H1   1 1   0.00000
HETATM    54 H                   4.24735   4.27498  11.30409   H1   1 1   0.00000
HETATM    55 H                   5.56085   5.47877  11.33706   H1   1 1   0.00000
HETATM    56 H                   4.42212   5.36134  12.69816   H1   1 1   0.00000
END

XTLGRF 200
DESCRP ts5_scan_126
REMARK Created by AMSinput
RUTYPE NORMAL RUN
RUTYPE ENDPO 1.0
RUTYPE MAXIT 500
BOND RESTRAINT 51 47 1.260019003824943 2500.0 1.0 0.0
#refdata 
CRYSTX     8.44295    8.44294   22.16730   90.00000   90.00000   60.00000
HETATM     1 Pt                  1.51999   2.30896   8.57782  Pt1   1 1   0.00000
HETATM     2 Pt                  1.48461   5.12287   8.60543  Pt1   1 1   0.00000
HETATM     3 Pt                  1.49912   7.95879   8.55776  Pt1   1 1   0.00000
HETATM     4 Pt                  3.94436   3.68967   8.55923  Pt1   1 1   0.00000
HETATM     5 Pt                  3.85224   6.48842   8.95744  Pt1   1 1   0.00000
HETATM     6 Pt                  3.93421   9.35581   8.58385  Pt1   1 1   0.00000
HETATM     7 Pt                  6.40714   5.09338   8.60145  Pt1   1 1   0.00000
HETATM     8 Pt                  6.38913   7.98518   8.62491  Pt1   1 1   0.00000
HETATM     9 Pt                  6.36707  10.76248   8.56103  Pt1   1 1   0.00000
HETATM    10 Pt                 -0.09988   7.98505   6.20761  Pt1   1 1   0.00000
HETATM    11 Pt                 -0.10111   2.36328   6.25761  Pt1   1 1   0.00000
HETATM    12 Pt                 -0.10301   5.17462   6.22366  Pt1   1 1   0.00000
HETATM    13 Pt                  2.34237   9.40075   6.22158  Pt1   1 1   0.00000
HETATM    14 Pt                  2.33617   3.77433   6.23948  Pt1   1 1   0.00000
HETATM    15 Pt                  2.35942   6.57964   6.29379  Pt1   1 1   0.00000
HETATM    16 Pt                  4.77899  10.80064   6.19572  Pt1   1 1   0.00000
HETATM    17 Pt                  4.76824   5.19206   6.31041  Pt1   1 1   0.00000
HETATM    18 Pt                  4.76707   7.97194   6.30869  Pt1   1 1   0.00000
HETATM    19 Pt                  0.73595   1.00166   3.92867  Pt1   1 1   0.00000
HETATM    20 Pt                  0.73814   3.81288   3.93504  Pt1   1 1   0.00000
HETATM    21 Pt                  0.73873   6.62947   3.89634  Pt1   1 1   0.00000
HETATM    22 Pt                  3.17171   2.41105   3.92105  Pt1   1 1   0.00000
HETATM    23 Pt                  3.17605   5.23055   3.97153  Pt1   1 1   0.00000
HETATM    24 Pt                  3.17491   8.02982   3.95933  Pt1   1 1   0.00000
HETATM    25 Pt                  5.61578   3.81602   3.90748  Pt1   1 1   0.00000
HETATM    26 Pt                  5.60426   6.62833   3.98970  Pt1   1 1   0.00000
HETATM    27 Pt                  5.61692   9.44489   3.90991  Pt1   1 1   0.00000
HETATM    28 Pt                  1.57633   2.44273   1.63233  Pt1   1 1   0.00000
HETATM    29 Pt                  1.57563   5.25572   1.62267  Pt1   1 1   0.00000
HETATM    30 Pt                  1.57712   8.07480   1.61871  Pt1   1 1   0.00000
HETATM    31 Pt                  4.01045   3.84924   1.63075  Pt1   1 1   0.00000
HETATM    32 Pt                  4.01162   6.66598   1.66558  Pt1   1 1   0.00000
HETATM    33 Pt                  4.01311   9.48324   1.62602  Pt1   1 1   0.00000
HETATM    34 Pt                  6.44881   5.26247   1.63652  Pt1   1 1   0.00000
HETATM    35 Pt                  6.44847   8.07042   1.63949  Pt1   1 1   0.00000
HETATM    36 Pt                  6.44986  10.88614   1.57746  Pt1   1 1   0.00000
HETATM    37 Pt                 -0.02397   8.10047  21.43499  Pt1   1 1   0.00000
HETATM    38 Pt                 -0.02518   2.47540  21.47321  Pt1   1 1   0.00000
HETATM    39 Pt                 -0.02518   5.28647  21.43197  Pt1   1 1   0.00000
HETATM    40 Pt                  2.41280   9.50559  21.46067  Pt1   1 1   0.00000
HETATM    41 Pt                  2.41295   3.88034  21.46536  Pt1   1 1   0.00000
HETATM    42 Pt                  2.41968   6.69173  21.46009  Pt1   1 1   0.00000
HETATM    43 Pt                  4.85158  10.91495  21.43581  Pt1   1 1   0.00000
HETATM    44 Pt                  4.84803   5.28936  21.47659  Pt1   1 1   0.00000
HETATM    45 Pt                  4.84863   8.09383  21.47126  Pt1   1 1   0.00000
HETATM    46 C                   3.56856   6.30909  11.07865   C1   1 1   0.00000
HETATM    47 C                   2.11209   6.10397  11.46100   C1   1 1   0.00000
HETATM    48 C                   4.49037   5.28018  11.73199   C1   1 1   0.00000
HETATM    49 H                   5.70403   6.56249   9.48227   H1   1 1   0.00000
HETATM    50 H                   3.87502   7.33077  11.36085   H1   1 1   0.00000
HETATM    51 H                   1.50639   5.18957  10.84080   H1   1 1   0.00000
HETATM    52 H                   1.49420   6.99933  11.31633   H1   1 1   0.00000
HETATM    53 H                   2.02896   5.77456  12.51451   H1   1 1   0.00000
HETATM    54 H                   4.24535   4.24944  11.43155   H1   1 1   0.00000
HETATM    55 H                   5.55221   5.45647  11.51589   H1   1 1   0.00000
HETATM    56 H                   4.35567   5.34521  12.82912   H1   1 1   0.00000
END

XTLGRF 200
DESCRP ts5_scan_136
REMARK Created by AMSinput
RUTYPE NORMAL RUN
RUTYPE ENDPO 1.0
RUTYPE MAXIT 500
BOND RESTRAINT 51 47 1.360020698371904 2500.0 1.0 0.0
#refdata 
CRYSTX     8.44295    8.44294   22.16730   90.00000   90.00000   60.00000
HETATM     1 Pt                  1.63696   2.49028   8.88825  Pt1   1 1   0.00000
HETATM     2 Pt                  1.60564   5.31592   9.02233  Pt1   1 1   0.00000
HETATM     3 Pt                  1.61053   8.17140   8.84008  Pt1   1 1   0.00000
HETATM     4 Pt                  4.07642   3.86253   8.86780  Pt1   1 1   0.00000
HETATM     5 Pt                  3.98729   6.68133   9.18063  Pt1   1 1   0.00000
HETATM     6 Pt                  4.04802   9.54679   8.88491  Pt1   1 1   0.00000
HETATM     7 Pt                  6.52418   5.28520   8.91390  Pt1   1 1   0.00000
HETATM     8 Pt                  6.49631   8.17356   8.93874  Pt1   1 1   0.00000
HETATM     9 Pt                  6.47516  10.95864   8.87109  Pt1   1 1   0.00000
HETATM    10 Pt                  0.00332   8.17922   6.50833  Pt1   1 1   0.00000
HETATM    11 Pt                  0.00541   2.55631   6.56298  Pt1   1 1   0.00000
HETATM    12 Pt                  0.01809   5.36924   6.57095  Pt1   1 1   0.00000
HETATM    13 Pt                  2.44986   9.59608   6.50794  Pt1   1 1   0.00000
HETATM    14 Pt                  2.43772   3.97489   6.58931  Pt1   1 1   0.00000
HETATM    15 Pt                  2.46069   6.77036   6.60353  Pt1   1 1   0.00000
HETATM    16 Pt                  4.88694  10.99009   6.49433  Pt1   1 1   0.00000
HETATM    17 Pt                  4.87701   5.38160   6.61241  Pt1   1 1   0.00000
HETATM    18 Pt                  4.87483   8.16536   6.60066  Pt1   1 1   0.00000
HETATM    19 Pt                  0.83085   1.18707   4.22442  Pt1   1 1   0.00000
HETATM    20 Pt                  0.83378   4.00027   4.26562  Pt1   1 1   0.00000
HETATM    21 Pt                  0.83686   6.80883   4.21074  Pt1   1 1   0.00000
HETATM    22 Pt                  3.26565   2.59623   4.22468  Pt1   1 1   0.00000
HETATM    23 Pt                  3.26790   5.40742   4.29741  Pt1   1 1   0.00000
HETATM    24 Pt                  3.27354   8.21311   4.24386  Pt1   1 1   0.00000
HETATM    25 Pt                  5.71173   3.99836   4.21382  Pt1   1 1   0.00000
HETATM    26 Pt                  5.69954   6.80815   4.29127  Pt1   1 1   0.00000
HETATM    27 Pt                  5.71732   9.62490   4.21906  Pt1   1 1   0.00000
HETATM    28 Pt                  1.65604   2.60266   1.94195  Pt1   1 1   0.00000
HETATM    29 Pt                  1.65543   5.41469   1.94592  Pt1   1 1   0.00000
HETATM    30 Pt                  1.65802   8.23422   1.91863  Pt1   1 1   0.00000
HETATM    31 Pt                  4.08925   4.00733   1.94659  Pt1   1 1   0.00000
HETATM    32 Pt                  4.09099   6.82338   1.96874  Pt1   1 1   0.00000
HETATM    33 Pt                  4.09295   9.63962   1.91438  Pt1   1 1   0.00000
HETATM    34 Pt                  6.52699   5.41952   1.94067  Pt1   1 1   0.00000
HETATM    35 Pt                  6.52866   8.22765   1.94969  Pt1   1 1   0.00000
HETATM    36 Pt                  6.52937  11.04254   1.88953  Pt1   1 1   0.00000
HETATM    37 Pt                  0.03185   8.23205  21.74513  Pt1   1 1   0.00000
HETATM    38 Pt                  0.03035   2.60872  21.78105  Pt1   1 1   0.00000
HETATM    39 Pt                  0.03242   5.41940  21.74704  Pt1   1 1   0.00000
HETATM    40 Pt                  2.46758   9.63845  21.75306  Pt1   1 1   0.00000
HETATM    41 Pt                  2.46612   4.01502  21.77880  Pt1   1 1   0.00000
HETATM    42 Pt                  2.47377   6.82246  21.76513  Pt1   1 1   0.00000
HETATM    43 Pt                  4.90575  11.04621  21.74050  Pt1   1 1   0.00000
HETATM    44 Pt                  4.90100   5.42325  21.78589  Pt1   1 1   0.00000
HETATM    45 Pt                  4.90481   8.22968  21.76385  Pt1   1 1   0.00000
HETATM    46 C                   3.56179   6.45877  11.25469   C1   1 1   0.00000
HETATM    47 C                   2.11209   6.10397  11.46100   C1   1 1   0.00000
HETATM    48 C                   4.53000   5.55789  12.02392   C1   1 1   0.00000
HETATM    49 H                   5.85658   6.75223   9.80497   H1   1 1   0.00000
HETATM    50 H                   3.69184   7.51315  11.55339   H1   1 1   0.00000
HETATM    51 H                   1.45829   5.11707  10.79150   H1   1 1   0.00000
HETATM    52 H                   1.42524   6.95502  11.40886   H1   1 1   0.00000
HETATM    53 H                   1.95011   5.54704  12.40532   H1   1 1   0.00000
HETATM    54 H                   4.47119   4.50743  11.69894   H1   1 1   0.00000
HETATM    55 H                   5.57182   5.88799  11.91976   H1   1 1   0.00000
HETATM    56 H                   4.27316   5.59360  13.10028   H1   1 1   0.00000
END

XTLGRF 200
DESCRP ts5_scan_146
REMARK Created by AMSinput
RUTYPE NORMAL RUN
RUTYPE ENDPO 1.0
RUTYPE MAXIT 500
BOND RESTRAINT 51 47 1.459973170986371 2500.0 1.0 0.0
#refdata 
CRYSTX     8.44295    8.44294   22.16730   90.00000   90.00000   60.00000
HETATM     1 Pt                  1.69794   2.81025   9.09606  Pt1   1 1   0.00000
HETATM     2 Pt                  1.69679   5.66740   9.26679  Pt1   1 1   0.00000
HETATM     3 Pt                  1.66331   8.50820   9.05817  Pt1   1 1   0.00000
HETATM     4 Pt                  4.14584   4.18615   9.08247  Pt1   1 1   0.00000
HETATM     5 Pt                  4.05542   7.03670   9.39136  Pt1   1 1   0.00000
HETATM     6 Pt                  4.11194   9.87367   9.09757  Pt1   1 1   0.00000
HETATM     7 Pt                  6.57250   5.60523   9.14899  Pt1   1 1   0.00000
HETATM     8 Pt                  6.54853   8.48696   9.16584  Pt1   1 1   0.00000
HETATM     9 Pt                  6.53036  11.28068   9.09207  Pt1   1 1   0.00000
HETATM    10 Pt                  0.02911   0.01867   6.72891  Pt1   1 1   0.00000
HETATM    11 Pt                  0.03575   2.83508   6.78213  Pt1   1 1   0.00000
HETATM    12 Pt                  0.05118   5.64694   6.80287  Pt1   1 1   0.00000
HETATM    13 Pt                  2.48158   1.42865   6.71512  Pt1   1 1   0.00000
HETATM    14 Pt                  2.47407   4.24867   6.79904  Pt1   1 1   0.00000
HETATM    15 Pt                  2.47950   7.04340   6.83042  Pt1   1 1   0.00000
HETATM    16 Pt                  4.91535  11.26882   6.70492  Pt1   1 1   0.00000
HETATM    17 Pt                  4.90918   5.66684   6.82802  Pt1   1 1   0.00000
HETATM    18 Pt                  4.90330   8.44352   6.81832  Pt1   1 1   0.00000
HETATM    19 Pt                  0.83973   1.43316   4.43582  Pt1   1 1   0.00000
HETATM    20 Pt                  0.84783   4.25227   4.48457  Pt1   1 1   0.00000
HETATM    21 Pt                  0.84801   7.05701   4.43184  Pt1   1 1   0.00000
HETATM    22 Pt                  3.27966   2.83892   4.42108  Pt1   1 1   0.00000
HETATM    23 Pt                  3.27785   5.66022   4.51480  Pt1   1 1   0.00000
HETATM    24 Pt                  3.28613   8.46280   4.44851  Pt1   1 1   0.00000
HETATM    25 Pt                  5.72131   4.24796   4.42813  Pt1   1 1   0.00000
HETATM    26 Pt                  5.71227   7.05979   4.50972  Pt1   1 1   0.00000
HETATM    27 Pt                  5.72607   9.87256   4.42715  Pt1   1 1   0.00000
HETATM    28 Pt                  1.65982   2.83106   2.14958  Pt1   1 1   0.00000
HETATM    29 Pt                  1.66033   5.64532   2.16180  Pt1   1 1   0.00000
HETATM    30 Pt                  1.66224   8.46328   2.12529  Pt1   1 1   0.00000
HETATM    31 Pt                  4.09703   4.23886   2.15539  Pt1   1 1   0.00000
HETATM    32 Pt                  4.09603   7.05322   2.18410  Pt1   1 1   0.00000
HETATM    33 Pt                  4.09869   9.87024   2.10627  Pt1   1 1   0.00000
HETATM    34 Pt                  6.53262   5.64850   2.15588  Pt1   1 1   0.00000
HETATM    35 Pt                  6.53489   8.45654   2.16510  Pt1   1 1   0.00000
HETATM    36 Pt                  6.53485  11.27403   2.10004  Pt1   1 1   0.00000
HETATM    37 Pt                  0.03716   8.44350  21.95023  Pt1   1 1   0.00000
HETATM    38 Pt                  0.03562   2.81910  21.99425  Pt1   1 1   0.00000
HETATM    39 Pt                  0.04125   5.63073  21.95757  Pt1   1 1   0.00000
HETATM    40 Pt                  2.47315   9.85076  21.95199  Pt1   1 1   0.00000
HETATM    41 Pt                  2.47193   4.22841  21.98944  Pt1   1 1   0.00000
HETATM    42 Pt                  2.47890   7.03254  21.97622  Pt1   1 1   0.00000
HETATM    43 Pt                  4.91263  11.26022  21.93984  Pt1   1 1   0.00000
HETATM    44 Pt                  4.90788   5.63306  21.99937  Pt1   1 1   0.00000
HETATM    45 Pt                  4.91347   8.43978  21.97498  Pt1   1 1   0.00000
HETATM    46 C                   3.43251   6.86431  11.41154   C1   1 1   0.00000
HETATM    47 C                   2.11209   6.10397  11.46100   C1   1 1   0.00000
HETATM    48 C                   4.50772   6.31769  12.35424   C1   1 1   0.00000
HETATM    49 H                   5.98911   7.05369  10.07229   H1   1 1   0.00000
HETATM    50 H                   3.22308   7.92184  11.63473   H1   1 1   0.00000
HETATM    51 H                   1.41019   5.04457  10.74230   H1   1 1   0.00000
HETATM    52 H                   1.25980   6.73636  11.73678   H1   1 1   0.00000
HETATM    53 H                   2.19074   5.25779  12.17066   H1   1 1   0.00000
HETATM    54 H                   4.80428   5.28785  12.10487   H1   1 1   0.00000
HETATM    55 H                   5.40904   6.94622  12.33917   H1   1 1   0.00000
HETATM    56 H                   4.11764   6.32001  13.39051   H1   1 1   0.00000
END

XTLGRF 200
DESCRP ts5_scan_156
REMARK Created by AMSinput
RUTYPE NORMAL RUN
RUTYPE ENDPO 1.0
RUTYPE MAXIT 500
BOND RESTRAINT 51 47 1.560047435176252 2500.0 1.0 0.0
#refdata 
CRYSTX     8.44295    8.44294   22.16730   90.00000   90.00000   60.00000
HETATM     1 Pt                  1.69638   2.83808   9.12806  Pt1   1 1   0.00000
HETATM     2 Pt                  1.70750   5.70624   9.31501  Pt1   1 1   0.00000
HETATM     3 Pt                  1.66607   8.53718   9.08928  Pt1   1 1   0.00000
HETATM     4 Pt                  4.14383   4.20870   9.11041  Pt1   1 1   0.00000
HETATM     5 Pt                  4.06185   7.06630   9.43616  Pt1   1 1   0.00000
HETATM     6 Pt                  4.11230   9.90194   9.12436  Pt1   1 1   0.00000
HETATM     7 Pt                  6.57387   5.62881   9.17981  Pt1   1 1   0.00000
HETATM     8 Pt                  6.55128   8.51282   9.19335  Pt1   1 1   0.00000
HETATM     9 Pt                  6.53043  11.30610   9.11740  Pt1   1 1   0.00000
HETATM    10 Pt                  0.02795   0.02866   6.75713  Pt1   1 1   0.00000
HETATM    11 Pt                  0.03366   2.84515   6.81151  Pt1   1 1   0.00000
HETATM    12 Pt                  0.05178   5.65769   6.83053  Pt1   1 1   0.00000
HETATM    13 Pt                  2.47903   1.43884   6.74306  Pt1   1 1   0.00000
HETATM    14 Pt                  2.47078   4.25851   6.82511  Pt1   1 1   0.00000
HETATM    15 Pt                  2.47921   7.05110   6.86903  Pt1   1 1   0.00000
HETATM    16 Pt                  4.91373  11.27755   6.72983  Pt1   1 1   0.00000
HETATM    17 Pt                  4.90831   5.67666   6.85735  Pt1   1 1   0.00000
HETATM    18 Pt                  4.90078   8.45255   6.84868  Pt1   1 1   0.00000
HETATM    19 Pt                  0.83668   1.43357   4.46446  Pt1   1 1   0.00000
HETATM    20 Pt                  0.84360   4.25311   4.51236  Pt1   1 1   0.00000
HETATM    21 Pt                  0.84435   7.05718   4.46094  Pt1   1 1   0.00000
HETATM    22 Pt                  3.27705   2.83843   4.44508  Pt1   1 1   0.00000
HETATM    23 Pt                  3.27464   5.66205   4.54361  Pt1   1 1   0.00000
HETATM    24 Pt                  3.28326   8.46238   4.47612  Pt1   1 1   0.00000
HETATM    25 Pt                  5.71710   4.24850   4.45445  Pt1   1 1   0.00000
HETATM    26 Pt                  5.70988   7.06069   4.53626  Pt1   1 1   0.00000
HETATM    27 Pt                  5.72073   9.87276   4.45082  Pt1   1 1   0.00000
HETATM    28 Pt                  1.65589   2.82779   2.17579  Pt1   1 1   0.00000
HETATM    29 Pt                  1.65656   5.63934   2.18955  Pt1   1 1   0.00000
HETATM    30 Pt                  1.65838   8.45934   2.15442  Pt1   1 1   0.00000
HETATM    31 Pt                  4.09328   4.23603   2.17808  Pt1   1 1   0.00000
HETATM    32 Pt                  4.09394   7.04788   2.20862  Pt1   1 1   0.00000
HETATM    33 Pt                  4.09558   9.86607   2.12837  Pt1   1 1   0.00000
HETATM    34 Pt                  6.52993   5.64474   2.18269  Pt1   1 1   0.00000
HETATM    35 Pt                  6.53191   8.45113   2.18954  Pt1   1 1   0.00000
HETATM    36 Pt                  6.52987  11.27077   2.12562  Pt1   1 1   0.00000
HETATM    37 Pt                  0.03566   8.44208  21.97886  Pt1   1 1   0.00000
HETATM    38 Pt                  0.03405   2.81749  22.01652  Pt1   1 1   0.00000
HETATM    39 Pt                  0.03778   5.62871  21.98498  Pt1   1 1   0.00000
HETATM    40 Pt                  2.47069   9.84870  21.97999  Pt1   1 1   0.00000
HETATM    41 Pt                  2.47009   4.22684  22.01286  Pt1   1 1   0.00000
HETATM    42 Pt                  2.47667   7.02987  22.00367  Pt1   1 1   0.00000
HETATM    43 Pt                  4.91200  11.25860  21.96102  Pt1   1 1   0.00000
HETATM    44 Pt                  4.90721   5.63215  22.02007  Pt1   1 1   0.00000
HETATM    45 Pt                  4.90993   8.43868  21.99839  Pt1   1 1   0.00000
HETATM    46 C                   3.41761   6.88756  11.45491   C1   1 1   0.00000
HETATM    47 C                   2.11209   6.10397  11.46100   C1   1 1   0.00000
HETATM    48 C                   4.48489   6.33629  12.40274   C1   1 1   0.00000
HETATM    49 H                   5.95714   7.07519  10.09470   H1   1 1   0.00000
HETATM    50 H                   3.19973   7.94341  11.67763   H1   1 1   0.00000
HETATM    51 H                   1.36209   4.97197  10.69300   H1   1 1   0.00000
HETATM    52 H                   1.24678   6.70573  11.76598   H1   1 1   0.00000
HETATM    53 H                   2.20457   5.21883  12.11581   H1   1 1   0.00000
HETATM    54 H                   4.77454   5.30514  12.15252   H1   1 1   0.00000
HETATM    55 H                   5.38923   6.95943  12.40022   H1   1 1   0.00000
HETATM    56 H                   4.08304   6.33761  13.43397   H1   1 1   0.00000
END

XTLGRF 200
DESCRP ts5_scan_166
REMARK Created by AMSinput
RUTYPE NORMAL RUN
RUTYPE ENDPO 1.0
RUTYPE MAXIT 500
BOND RESTRAINT 51 47 1.659998521083679 2500.0 1.0 0.0
#refdata 
CRYSTX     8.44295    8.44294   22.16730   90.00000   90.00000   60.00000
HETATM     1 Pt                  1.70037   2.85001   9.15133  Pt1   1 1   0.00000
HETATM     2 Pt                  1.71196   5.72432   9.34845  Pt1   1 1   0.00000
HETATM     3 Pt                  1.66702   8.54946   9.10462  Pt1   1 1   0.00000
HETATM     4 Pt                  4.14714   4.22183   9.12777  Pt1   1 1   0.00000
HETATM     5 Pt                  4.06303   7.08182   9.46343  Pt1   1 1   0.00000
HETATM     6 Pt                  4.11385   9.91323   9.14108  Pt1   1 1   0.00000
HETATM     7 Pt                  6.57676   5.64196   9.19005  Pt1   1 1   0.00000
HETATM     8 Pt                  6.55396   8.52675   9.21140  Pt1   1 1   0.00000
HETATM     9 Pt                  6.53067  11.31924   9.13293  Pt1   1 1   0.00000
HETATM    10 Pt                  0.02775   0.03847   6.77180  Pt1   1 1   0.00000
HETATM    11 Pt                  0.03699   2.85523   6.82636  Pt1   1 1   0.00000
HETATM    12 Pt                  0.05320   5.66664   6.84839  Pt1   1 1   0.00000
HETATM    13 Pt                  2.47983   1.44973   6.75953  Pt1   1 1   0.00000
HETATM    14 Pt                  2.47146   4.27056   6.84409  Pt1   1 1   0.00000
HETATM    15 Pt                  2.47826   7.06029   6.88980  Pt1   1 1   0.00000
HETATM    16 Pt                  4.91415   2.84226   6.74744  Pt1   1 1   0.00000
HETATM    17 Pt                  4.90761   5.68665   6.87157  Pt1   1 1   0.00000
HETATM    18 Pt                  4.90286   8.46140   6.86531  Pt1   1 1   0.00000
HETATM    19 Pt                  0.83917   1.44174   4.47900  Pt1   1 1   0.00000
HETATM    20 Pt                  0.84530   4.26084   4.52946  Pt1   1 1   0.00000
HETATM    21 Pt                  0.84498   7.06465   4.47853  Pt1   1 1   0.00000
HETATM    22 Pt                  3.27879   2.84514   4.45972  Pt1   1 1   0.00000
HETATM    23 Pt                  3.27553   5.67123   4.56018  Pt1   1 1   0.00000
HETATM    24 Pt                  3.28595   8.47080   4.48985  Pt1   1 1   0.00000
HETATM    25 Pt                  5.71676   4.25538   4.46920  Pt1   1 1   0.00000
HETATM    26 Pt                  5.71221   7.06833   4.55028  Pt1   1 1   0.00000
HETATM    27 Pt                  5.72119   9.88047   4.46597  Pt1   1 1   0.00000
HETATM    28 Pt                  1.65715   2.83298   2.18863  Pt1   1 1   0.00000
HETATM    29 Pt                  1.65791   5.64481   2.20590  Pt1   1 1   0.00000
HETATM    30 Pt                  1.65881   8.46404   2.16883  Pt1   1 1   0.00000
HETATM    31 Pt                  4.09442   4.24125   2.19263  Pt1   1 1   0.00000
HETATM    32 Pt                  4.09464   7.05303   2.22230  Pt1   1 1   0.00000
HETATM    33 Pt                  4.09651   9.87140   2.14054  Pt1   1 1   0.00000
HETATM    34 Pt                  6.53185   5.64978   2.19675  Pt1   1 1   0.00000
HETATM    35 Pt                  6.53263   8.45628   2.20353  Pt1   1 1   0.00000
HETATM    36 Pt                  6.53120  11.27509   2.14116  Pt1   1 1   0.00000
HETATM    37 Pt                  0.03385   8.44291  21.99437  Pt1   1 1   0.00000
HETATM    38 Pt                  0.03296   2.81806  22.03001  Pt1   1 1   0.00000
HETATM    39 Pt                  0.03632   5.62932  21.99966  Pt1   1 1   0.00000
HETATM    40 Pt                  2.46948   9.84904  21.99314  Pt1   1 1   0.00000
HETATM    41 Pt                  2.46918   4.22736  22.02707  Pt1   1 1   0.00000
HETATM    42 Pt                  2.47627   7.03005  22.01765  Pt1   1 1   0.00000
HETATM    43 Pt                  4.90954  11.25788  21.97444  Pt1   1 1   0.00000
HETATM    44 Pt                  4.90590   5.63264  22.03506  Pt1   1 1   0.00000
HETATM    45 Pt                  4.90870   8.43794  22.01009  Pt1   1 1   0.00000
HETATM    46 C                   3.40523   6.90119  11.48491   C1   1 1   0.00000
HETATM    47 C                   2.11209   6.10397  11.46100   C1   1 1   0.00000
HETATM    48 C                   4.47099   6.34589  12.42910   C1   1 1   0.00000
HETATM    49 H                   5.93822   7.08579  10.10932   H1   1 1   0.00000
HETATM    50 H                   3.18346   7.95654  11.70550   H1   1 1   0.00000
HETATM    51 H                   1.31409   4.89927  10.64400   H1   1 1   0.00000
HETATM    52 H                   1.23601   6.68019  11.78319   H1   1 1   0.00000
HETATM    53 H                   2.21275   5.19172  12.07156   H1   1 1   0.00000
HETATM    54 H                   4.76032   5.31625  12.17306   H1   1 1   0.00000
HETATM    55 H                   5.37563   6.96859  12.43272   H1   1 1   0.00000
HETATM    56 H                   4.06752   6.33956  13.46025   H1   1 1   0.00000
END

XTLGRF 200
DESCRP ts5_scan_176
REMARK Created by AMSinput
RUTYPE NORMAL RUN
RUTYPE ENDPO 1.0
RUTYPE MAXIT 500
BOND RESTRAINT 51 47 1.760023562342278 2500.0 1.0 0.0
#refdata 
CRYSTX     8.44295    8.44294   22.16730   90.00000   90.00000   60.00000
HETATM     1 Pt                  1.70637   2.86612   9.17897  Pt1   1 1   0.00000
HETATM     2 Pt                  1.71710   5.74371   9.37758  Pt1   1 1   0.00000
HETATM     3 Pt                  1.67079   8.56213   9.11908  Pt1   1 1   0.00000
HETATM     4 Pt                  4.15308   4.23952   9.14453  Pt1   1 1   0.00000
HETATM     5 Pt                  4.06780   7.09910   9.48303  Pt1   1 1   0.00000
HETATM     6 Pt                  4.11747   9.92942   9.15784  Pt1   1 1   0.00000
HETATM     7 Pt                  6.57982   5.65718   9.20362  Pt1   1 1   0.00000
HETATM     8 Pt                  6.55828   8.54145   9.24154  Pt1   1 1   0.00000
HETATM     9 Pt                  6.53523  11.33284   9.14415  Pt1   1 1   0.00000
HETATM    10 Pt                  0.02951   0.04686   6.78380  Pt1   1 1   0.00000
HETATM    11 Pt                  0.04053   2.86694   6.84567  Pt1   1 1   0.00000
HETATM    12 Pt                  0.05489   5.67526   6.86422  Pt1   1 1   0.00000
HETATM    13 Pt                  2.48260   1.45965   6.77815  Pt1   1 1   0.00000
HETATM    14 Pt                  2.47399   4.27939   6.86379  Pt1   1 1   0.00000
HETATM    15 Pt                  2.48175   7.06925   6.90071  Pt1   1 1   0.00000
HETATM    16 Pt                  4.91568   2.85324   6.75937  Pt1   1 1   0.00000
HETATM    17 Pt                  4.91073   5.69731   6.88479  Pt1   1 1   0.00000
HETATM    18 Pt                  4.90590   8.47122   6.88788  Pt1   1 1   0.00000
HETATM    19 Pt                  0.84112   1.44737   4.49290  Pt1   1 1   0.00000
HETATM    20 Pt                  0.84812   4.26751   4.54701  Pt1   1 1   0.00000
HETATM    21 Pt                  0.84728   7.07150   4.48915  Pt1   1 1   0.00000
HETATM    22 Pt                  3.27932   2.85141   4.47501  Pt1   1 1   0.00000
HETATM    23 Pt                  3.27762   5.67744   4.57159  Pt1   1 1   0.00000
HETATM    24 Pt                  3.28756   8.47880   4.50172  Pt1   1 1   0.00000
HETATM    25 Pt                  5.71924   4.26292   4.48099  Pt1   1 1   0.00000
HETATM    26 Pt                  5.71229   7.07628   4.56526  Pt1   1 1   0.00000
HETATM    27 Pt                  5.72262   9.88602   4.47857  Pt1   1 1   0.00000
HETATM    28 Pt                  1.65763   2.83600   2.20377  Pt1   1 1   0.00000
HETATM    29 Pt                  1.66019   5.64761   2.21867  Pt1   1 1   0.00000
HETATM    30 Pt                  1.66125   8.46682   2.17677  Pt1   1 1   0.00000
HETATM    31 Pt                  4.09580   4.24341   2.20533  Pt1   1 1   0.00000
HETATM    32 Pt                  4.09653   7.05694   2.23247  Pt1   1 1   0.00000
HETATM    33 Pt                  4.09690   9.87418   2.15300  Pt1   1 1   0.00000
HETATM    34 Pt                  6.53307   5.65219   2.20929  Pt1   1 1   0.00000
HETATM    35 Pt                  6.53558   8.45864   2.21803  Pt1   1 1   0.00000
HETATM    36 Pt                  6.53270  11.27898   2.15257  Pt1   1 1   0.00000
HETATM    37 Pt                  0.03304   8.44026  22.00290  Pt1   1 1   0.00000
HETATM    38 Pt                  0.03314   2.81572  22.04161  Pt1   1 1   0.00000
HETATM    39 Pt                  0.03678   5.62664  22.01296  Pt1   1 1   0.00000
HETATM    40 Pt                  2.46805   9.84833  22.00312  Pt1   1 1   0.00000
HETATM    41 Pt                  2.46853   4.22658  22.04031  Pt1   1 1   0.00000
HETATM    42 Pt                  2.47572   7.03009  22.02665  Pt1   1 1   0.00000
HETATM    43 Pt                  4.90973  11.25613  21.98918  Pt1   1 1   0.00000
HETATM    44 Pt                  4.90736   5.63101  22.04688  Pt1   1 1   0.00000
HETATM    45 Pt                  4.91049   8.43726  22.02116  Pt1   1 1   0.00000
HETATM    46 C                   3.39424   6.91269  11.50661   C1   1 1   0.00000
HETATM    47 C                   2.11209   6.10397  11.46100   C1   1 1   0.00000
HETATM    48 C                   4.46344   6.35921  12.44810   C1   1 1   0.00000
HETATM    49 H                   5.93661   7.09468  10.12874   H1   1 1   0.00000
HETATM    50 H                   3.16737   7.96705  11.72653   H1   1 1   0.00000
HETATM    51 H                   1.26599   4.82667  10.59480   H1   1 1   0.00000
HETATM    52 H                   1.22981   6.66239  11.79981   H1   1 1   0.00000
HETATM    53 H                   2.22284   5.17287  12.03652   H1   1 1   0.00000
HETATM    54 H                   4.75593   5.33139  12.18837   H1   1 1   0.00000
HETATM    55 H                   5.36683   6.98487  12.45577   H1   1 1   0.00000
HETATM    56 H                   4.05803   6.34416  13.47790   H1   1 1   0.00000
END

XTLGRF 200
DESCRP ts5_scan_186
REMARK Created by AMSinput
RUTYPE NORMAL RUN
RUTYPE ENDPO 1.0
RUTYPE MAXIT 500
BOND RESTRAINT 51 47 1.860048604203665 2500.0 1.0 0.0
#refdata 
CRYSTX     8.44295    8.44294   22.16730   90.00000   90.00000   60.00000
HETATM     1 Pt                  1.70792   2.90359   9.23310  Pt1   1 1   0.00000
HETATM     2 Pt                  1.71561   5.77478   9.40382  Pt1   1 1   0.00000
HETATM     3 Pt                  1.67207   8.59759   9.15075  Pt1   1 1   0.00000
HETATM     4 Pt                  4.15560   4.27802   9.17819  Pt1   1 1   0.00000
HETATM     5 Pt                  4.06439   7.13384   9.51209  Pt1   1 1   0.00000
HETATM     6 Pt                  4.11997   9.96783   9.19331  Pt1   1 1   0.00000
HETATM     7 Pt                  6.58079   5.69793   9.24074  Pt1   1 1   0.00000
HETATM     8 Pt                  6.55425   8.58225   9.28680  Pt1   1 1   0.00000
HETATM     9 Pt                  6.53780  11.37520   9.17939  Pt1   1 1   0.00000
HETATM    10 Pt                  0.03604   0.09029   6.81925  Pt1   1 1   0.00000
HETATM    11 Pt                  0.04480   2.90807   6.88928  Pt1   1 1   0.00000
HETATM    12 Pt                  0.05945   5.71376   6.90190  Pt1   1 1   0.00000
HETATM    13 Pt                  2.48662   1.50413   6.81809  Pt1   1 1   0.00000
HETATM    14 Pt                  2.47644   4.31882   6.90066  Pt1   1 1   0.00000
HETATM    15 Pt                  2.48423   7.11074   6.93002  Pt1   1 1   0.00000
HETATM    16 Pt                  4.92213   2.89455   6.79834  Pt1   1 1   0.00000
HETATM    17 Pt                  4.91561   5.73739   6.91953  Pt1   1 1   0.00000
HETATM    18 Pt                  4.91045   8.51108   6.92323  Pt1   1 1   0.00000
HETATM    19 Pt                  0.85193   1.48323   4.53001  Pt1   1 1   0.00000
HETATM    20 Pt                  0.85748   4.30121   4.58759  Pt1   1 1   0.00000
HETATM    21 Pt                  0.85690   7.10637   4.52921  Pt1   1 1   0.00000
HETATM    22 Pt                  3.29136   2.88608   4.51345  Pt1   1 1   0.00000
HETATM    23 Pt                  3.28844   5.71245   4.60922  Pt1   1 1   0.00000
HETATM    24 Pt                  3.29858   8.51357   4.53982  Pt1   1 1   0.00000
HETATM    25 Pt                  5.72971   4.29643   4.51819  Pt1   1 1   0.00000
HETATM    26 Pt                  5.72317   7.11037   4.60238  Pt1   1 1   0.00000
HETATM    27 Pt                  5.73158   9.92048   4.52043  Pt1   1 1   0.00000
HETATM    28 Pt                  1.67949   2.87477   2.24370  Pt1   1 1   0.00000
HETATM    29 Pt                  1.68233   5.68591   2.26309  Pt1   1 1   0.00000
HETATM    30 Pt                  1.68334   8.50591   2.21784  Pt1   1 1   0.00000
HETATM    31 Pt                  4.11791   4.28087   2.24411  Pt1   1 1   0.00000
HETATM    32 Pt                  4.11805   7.09354   2.27223  Pt1   1 1   0.00000
HETATM    33 Pt                  4.12131   9.91216   2.19382  Pt1   1 1   0.00000
HETATM    34 Pt                  6.55435   5.68967   2.24704  Pt1   1 1   0.00000
HETATM    35 Pt                  6.55621   8.49672   2.26116  Pt1   1 1   0.00000
HETATM    36 Pt                  6.55659  11.31764   2.19529  Pt1   1 1   0.00000
HETATM    37 Pt                  0.07378   0.05820  22.04475  Pt1   1 1   0.00000
HETATM    38 Pt                  0.06929   2.87443  22.08401  Pt1   1 1   0.00000
HETATM    39 Pt                  0.07561   5.68611  22.06072  Pt1   1 1   0.00000
HETATM    40 Pt                  2.50889   1.46423  22.04531  Pt1   1 1   0.00000
HETATM    41 Pt                  2.50573   4.28340  22.08412  Pt1   1 1   0.00000
HETATM    42 Pt                  2.51509   7.08844  22.06974  Pt1   1 1   0.00000
HETATM    43 Pt                  4.94843   2.87326  22.02985  Pt1   1 1   0.00000
HETATM    44 Pt                  4.94235   5.69022  22.08635  Pt1   1 1   0.00000
HETATM    45 Pt                  4.94822   8.49675  22.06305  Pt1   1 1   0.00000
HETATM    46 C                   3.37767   6.93537  11.53531   C1   1 1   0.00000
HETATM    47 C                   2.11209   6.10397  11.46100   C1   1 1   0.00000
HETATM    48 C                   4.44513   6.39257  12.48294   C1   1 1   0.00000
HETATM    49 H                   5.91066   7.13556  10.16065   H1   1 1   0.00000
HETATM    50 H                   3.13988   7.98711  11.75343   H1   1 1   0.00000
HETATM    51 H                   1.21789   4.75407  10.54560   H1   1 1   0.00000
HETATM    52 H                   1.22129   6.63788  11.82166   H1   1 1   0.00000
HETATM    53 H                   2.23682   5.15559  12.00409   H1   1 1   0.00000
HETATM    54 H                   4.76386   5.37380  12.21448   H1   1 1   0.00000
HETATM    55 H                   5.33370   7.03858  12.51440   H1   1 1   0.00000
HETATM    56 H                   4.02375   6.35570  13.50589   H1   1 1   0.00000
END

XTLGRF 200
DESCRP ts5_scan_206
REMARK Created by AMSinput
RUTYPE NORMAL RUN
RUTYPE ENDPO 1.0
RUTYPE MAXIT 500
BOND RESTRAINT 51 47 2.059978041145099 2500.0 1.0 0.0
#refdata 
CRYSTX     8.44295    8.44294   22.16730   90.00000   90.00000   60.00000
HETATM     1 Pt                  1.70882   2.91628   9.29910  Pt1   1 1   0.00000
HETATM     2 Pt                  1.71617   5.78803   9.42857  Pt1   1 1   0.00000
HETATM     3 Pt                  1.67366   8.60448   9.19128  Pt1   1 1   0.00000
HETATM     4 Pt                  4.15659   4.28874   9.21560  Pt1   1 1   0.00000
HETATM     5 Pt                  4.06539   7.14246   9.54233  Pt1   1 1   0.00000
HETATM     6 Pt                  4.12064   9.97900   9.23895  Pt1   1 1   0.00000
HETATM     7 Pt                  6.58180   5.70631   9.28203  Pt1   1 1   0.00000
HETATM     8 Pt                  6.55475   8.59482   9.35214  Pt1   1 1   0.00000
HETATM     9 Pt                  6.53846  11.38637   9.22147  Pt1   1 1   0.00000
HETATM    10 Pt                  0.03658   0.09678   6.86020  Pt1   1 1   0.00000
HETATM    11 Pt                  0.04702   2.91457   6.93686  Pt1   1 1   0.00000
HETATM    12 Pt                  0.05734   5.71969   6.94363  Pt1   1 1   0.00000
HETATM    13 Pt                  2.48793   1.51457   6.86344  Pt1   1 1   0.00000
HETATM    14 Pt                  2.47542   4.32425   6.94145  Pt1   1 1   0.00000
HETATM    15 Pt                  2.48632   7.12373   6.95261  Pt1   1 1   0.00000
HETATM    16 Pt                  4.92351   2.90035   6.83924  Pt1   1 1   0.00000
HETATM    17 Pt                  4.91525   5.74425   6.95852  Pt1   1 1   0.00000
HETATM    18 Pt                  4.91392   8.51948   6.97046  Pt1   1 1   0.00000
HETATM    19 Pt                  0.85398   1.49219   4.57383  Pt1   1 1   0.00000
HETATM    20 Pt                  0.85745   4.31035   4.63348  Pt1   1 1   0.00000
HETATM    21 Pt                  0.85587   7.11462   4.56255  Pt1   1 1   0.00000
HETATM    22 Pt                  3.29183   2.89440   4.55659  Pt1   1 1   0.00000
HETATM    23 Pt                  3.28940   5.72071   4.64531  Pt1   1 1   0.00000
HETATM    24 Pt                  3.29883   8.52403   4.57256  Pt1   1 1   0.00000
HETATM    25 Pt                  5.73181   4.30631   4.56056  Pt1   1 1   0.00000
HETATM    26 Pt                  5.72177   7.12247   4.64768  Pt1   1 1   0.00000
HETATM    27 Pt                  5.73122   9.93000   4.55875  Pt1   1 1   0.00000
HETATM    28 Pt                  1.68041   2.88305   2.28784  Pt1   1 1   0.00000
HETATM    29 Pt                  1.68252   5.69570   2.29673  Pt1   1 1   0.00000
HETATM    30 Pt                  1.68191   8.51368   2.25137  Pt1   1 1   0.00000
HETATM    31 Pt                  4.11842   4.28930   2.28801  Pt1   1 1   0.00000
HETATM    32 Pt                  4.11842   7.10207   2.30653  Pt1   1 1   0.00000
HETATM    33 Pt                  4.12009   9.91905   2.23205  Pt1   1 1   0.00000
HETATM    34 Pt                  6.55549   5.69762   2.29305  Pt1   1 1   0.00000
HETATM    35 Pt                  6.55809   8.50565   2.30201  Pt1   1 1   0.00000
HETATM    36 Pt                  6.55493  11.32501   2.23220  Pt1   1 1   0.00000
HETATM    37 Pt                  0.07330   0.06020  22.08207  Pt1   1 1   0.00000
HETATM    38 Pt                  0.07000   2.87573  22.12784  Pt1   1 1   0.00000
HETATM    39 Pt                  0.07456   5.68741  22.09440  Pt1   1 1   0.00000
HETATM    40 Pt                  2.50749   1.46613  22.08232  Pt1   1 1   0.00000
HETATM    41 Pt                  2.50570   4.28547  22.12639  Pt1   1 1   0.00000
HETATM    42 Pt                  2.51430   7.09025  22.09997  Pt1   1 1   0.00000
HETATM    43 Pt                  4.94665   2.87541  22.07212  Pt1   1 1   0.00000
HETATM    44 Pt                  4.94479   5.69346  22.13086  Pt1   1 1   0.00000
HETATM    45 Pt                  4.94747   8.49858  22.09839  Pt1   1 1   0.00000
HETATM    46 C                   3.36638   6.93940  11.56703   C1   1 1   0.00000
HETATM    47 C                   2.11209   6.10397  11.46100   C1   1 1   0.00000
HETATM    48 C                   4.42774   6.39351  12.51832   C1   1 1   0.00000
HETATM    49 H                   5.90672   7.13962  10.20730   H1   1 1   0.00000
HETATM    50 H                   3.13040   7.99172  11.78384   H1   1 1   0.00000
HETATM    51 H                   1.12179   4.60897  10.44720   H1   1 1   0.00000
HETATM    52 H                   1.21580   6.62364  11.82851   H1   1 1   0.00000
HETATM    53 H                   2.23197   5.13607  11.96520   H1   1 1   0.00000
HETATM    54 H                   4.74272   5.37333  12.25160   H1   1 1   0.00000
HETATM    55 H                   5.31856   7.03523  12.55625   H1   1 1   0.00000
HETATM    56 H                   3.99760   6.35775  13.53774   H1   1 1   0.00000
END

XTLGRF 200
DESCRP ts9_scan_110
REMARK Created by AMSinput
RUTYPE NORMAL RUN
RUTYPE ENDPO 1.0
RUTYPE MAXIT 500
BOND RESTRAINT 52 47 1.100036917562315 2500.0 1.0 0.0
#refdata 
CRYSTX     8.44295    8.44294   22.16730   90.00000   90.00000   60.00000
HETATM     1 Pt                  1.74148   2.09122   8.53817  Pt1   1 1   0.00000
HETATM     2 Pt                  1.72993   4.92851   8.48598  Pt1   1 1   0.00000
HETATM     3 Pt                  1.70613   7.69177   8.64432  Pt1   1 1   0.00000
HETATM     4 Pt                  4.15423   3.53076   8.48798  Pt1   1 1   0.00000
HETATM     5 Pt                  4.08560   6.39975   8.85284  Pt1   1 1   0.00000
HETATM     6 Pt                  4.16455   9.21334   8.46701  Pt1   1 1   0.00000
HETATM     7 Pt                  6.58880   4.90511   8.55505  Pt1   1 1   0.00000
HETATM     8 Pt                  6.57200   7.79472   8.60056  Pt1   1 1   0.00000
HETATM     9 Pt                  6.55804  10.58363   8.47692  Pt1   1 1   0.00000
HETATM    10 Pt                  0.10819  -0.65089   6.18435  Pt1   1 1   0.00000
HETATM    11 Pt                  0.09115   2.16410   6.19249  Pt1   1 1   0.00000
HETATM    12 Pt                  0.08513   4.97180   6.14099  Pt1   1 1   0.00000
HETATM    13 Pt                  2.52224   0.73786   6.19136  Pt1   1 1   0.00000
HETATM    14 Pt                  2.53194   3.56057   6.12787  Pt1   1 1   0.00000
HETATM    15 Pt                  2.54160   6.37917   6.18856  Pt1   1 1   0.00000
HETATM    16 Pt                  4.97028   2.17281   6.09375  Pt1   1 1   0.00000
HETATM    17 Pt                  4.95277   5.00452   6.22647  Pt1   1 1   0.00000
HETATM    18 Pt                  4.96780   7.77846   6.21282  Pt1   1 1   0.00000
HETATM    19 Pt                  0.93142   0.79971   3.87858  Pt1   1 1   0.00000
HETATM    20 Pt                  0.92314   3.61692   3.84215  Pt1   1 1   0.00000
HETATM    21 Pt                  0.92457   6.43802   3.82265  Pt1   1 1   0.00000
HETATM    22 Pt                  3.36299   2.21209   3.81478  Pt1   1 1   0.00000
HETATM    23 Pt                  3.36953   5.02884   3.84065  Pt1   1 1   0.00000
HETATM    24 Pt                  3.36011   7.83574   3.86867  Pt1   1 1   0.00000
HETATM    25 Pt                  5.80299   3.62536   3.82151  Pt1   1 1   0.00000
HETATM    26 Pt                  5.79047   6.43509   3.90000  Pt1   1 1   0.00000
HETATM    27 Pt                  5.80246   9.24657   3.81953  Pt1   1 1   0.00000
HETATM    28 Pt                  1.76783   2.27293   1.54336  Pt1   1 1   0.00000
HETATM    29 Pt                  1.76820   5.08539   1.51923  Pt1   1 1   0.00000
HETATM    30 Pt                  1.76958   7.90054   1.53919  Pt1   1 1   0.00000
HETATM    31 Pt                  4.20731   3.68059   1.50617  Pt1   1 1   0.00000
HETATM    32 Pt                  4.20774   6.49604   1.55347  Pt1   1 1   0.00000
HETATM    33 Pt                  4.20700   9.30950   1.53170  Pt1   1 1   0.00000
HETATM    34 Pt                  6.64416   5.08981   1.56070  Pt1   1 1   0.00000
HETATM    35 Pt                  6.64464   7.89740   1.54969  Pt1   1 1   0.00000
HETATM    36 Pt                  6.64543  10.71693   1.49519  Pt1   1 1   0.00000
HETATM    37 Pt                  0.17913   7.96700  21.35066  Pt1   1 1   0.00000
HETATM    38 Pt                  0.17168   2.33059  21.38356  Pt1   1 1   0.00000
HETATM    39 Pt                  0.17448   5.14895  21.34170  Pt1   1 1   0.00000
HETATM    40 Pt                  2.60974   9.36873  21.37012  Pt1   1 1   0.00000
HETATM    41 Pt                  2.60956   3.74682  21.34858  Pt1   1 1   0.00000
HETATM    42 Pt                  2.61613   6.56211  21.35382  Pt1   1 1   0.00000
HETATM    43 Pt                  5.04840  10.78069  21.33527  Pt1   1 1   0.00000
HETATM    44 Pt                  5.05015   5.15212  21.36353  Pt1   1 1   0.00000
HETATM    45 Pt                  5.05020   7.96102  21.37352  Pt1   1 1   0.00000
HETATM    46 C                   3.48930   6.95691  10.88596   C1   1 1   0.00000
HETATM    47 C                   2.04509   7.24197  10.72720   C1   1 1   0.00000
HETATM    48 C                   3.86260   5.84432  11.86065   C1   1 1   0.00000
HETATM    49 H                   5.88011   6.31563   9.48149   H1   1 1   0.00000
HETATM    50 H                   4.09030   7.86363  11.03880   H1   1 1   0.00000
HETATM    51 H                   0.93524   3.52023   9.43455   H1   1 1   0.00000
HETATM    52 H                   1.59139   8.21717  10.95790   H1   1 1   0.00000
HETATM    53 H                   1.38693   6.41575  11.02091   H1   1 1   0.00000
HETATM    54 H                   3.32215   4.90964  11.65430   H1   1 1   0.00000
HETATM    55 H                   4.94065   5.63294  11.85197   H1   1 1   0.00000
HETATM    56 H                   3.59358   6.17170  12.88327   H1   1 1   0.00000
END

XTLGRF 200
DESCRP ts9_scan_118
REMARK Created by AMSinput
RUTYPE NORMAL RUN
RUTYPE ENDPO 1.0
RUTYPE MAXIT 500
BOND RESTRAINT 52 47 1.180024724317249 2500.0 1.0 0.0
#refdata 
CRYSTX     8.44295    8.44294   22.16730   90.00000   90.00000   60.00000
HETATM     1 Pt                  1.61968   2.02673   8.52760  Pt1   1 1   0.00000
HETATM     2 Pt                  1.62000   4.87479   8.48762  Pt1   1 1   0.00000
HETATM     3 Pt                  1.61457   7.64799   8.65205  Pt1   1 1   0.00000
HETATM     4 Pt                  4.03688   3.46247   8.48045  Pt1   1 1   0.00000
HETATM     5 Pt                  3.98767   6.34285   8.82630  Pt1   1 1   0.00000
HETATM     6 Pt                  4.04966   9.15422   8.45930  Pt1   1 1   0.00000
HETATM     7 Pt                  6.47280   4.83571   8.53621  Pt1   1 1   0.00000
HETATM     8 Pt                  6.46356   7.73025   8.56884  Pt1   1 1   0.00000
HETATM     9 Pt                  6.44791  10.52107   8.47365  Pt1   1 1   0.00000
HETATM    10 Pt                  0.00670  -0.68642   6.17102  Pt1   1 1   0.00000
HETATM    11 Pt                 -0.01369   2.13046   6.15826  Pt1   1 1   0.00000
HETATM    12 Pt                 -0.01964   4.94036   6.12723  Pt1   1 1   0.00000
HETATM    13 Pt                  2.41995   0.71015   6.16515  Pt1   1 1   0.00000
HETATM    14 Pt                  2.42527   3.53093   6.11542  Pt1   1 1   0.00000
HETATM    15 Pt                  2.43070   6.34373   6.17575  Pt1   1 1   0.00000
HETATM    16 Pt                  4.86680   2.14140   6.08418  Pt1   1 1   0.00000
HETATM    17 Pt                  4.84696   4.97180   6.20278  Pt1   1 1   0.00000
HETATM    18 Pt                  4.86107   7.75412   6.17441  Pt1   1 1   0.00000
HETATM    19 Pt                  0.93357   0.95108   3.82111  Pt1   1 1   0.00000
HETATM    20 Pt                  0.92579   3.77038   3.79522  Pt1   1 1   0.00000
HETATM    21 Pt                  0.93007   6.59038   3.79858  Pt1   1 1   0.00000
HETATM    22 Pt                  3.36587   2.36389   3.77386  Pt1   1 1   0.00000
HETATM    23 Pt                  3.37489   5.17855   3.81305  Pt1   1 1   0.00000
HETATM    24 Pt                  3.36559   7.99075   3.81513  Pt1   1 1   0.00000
HETATM    25 Pt                  5.80386   3.77272   3.79922  Pt1   1 1   0.00000
HETATM    26 Pt                  5.79498   6.58534   3.83026  Pt1   1 1   0.00000
HETATM    27 Pt                  5.80544   9.40134   3.77393  Pt1   1 1   0.00000
HETATM    28 Pt                  1.91857   2.67955   1.45852  Pt1   1 1   0.00000
HETATM    29 Pt                  1.92054   5.49198   1.47016  Pt1   1 1   0.00000
HETATM    30 Pt                  1.92168   8.30805   1.47559  Pt1   1 1   0.00000
HETATM    31 Pt                  4.36045   4.08947   1.45789  Pt1   1 1   0.00000
HETATM    32 Pt                  4.35903   6.90255   1.48012  Pt1   1 1   0.00000
HETATM    33 Pt                  4.35706   9.71445   1.44967  Pt1   1 1   0.00000
HETATM    34 Pt                  6.79599   5.49732   1.48467  Pt1   1 1   0.00000
HETATM    35 Pt                  6.79670   8.30310   1.45851  Pt1   1 1   0.00000
HETATM    36 Pt                  6.79822  11.12395   1.45137  Pt1   1 1   0.00000
HETATM    37 Pt                  0.46451   0.16195  21.27799  Pt1   1 1   0.00000
HETATM    38 Pt                  0.46146   2.97567  21.26041  Pt1   1 1   0.00000
HETATM    39 Pt                  0.46493   5.78899  21.26093  Pt1   1 1   0.00000
HETATM    40 Pt                  2.89782   1.56774  21.26000  Pt1   1 1   0.00000
HETATM    41 Pt                  2.89860   4.38685  21.26659  Pt1   1 1   0.00000
HETATM    42 Pt                  2.90356   7.20229  21.27788  Pt1   1 1   0.00000
HETATM    43 Pt                  5.33518   2.97754  21.26155  Pt1   1 1   0.00000
HETATM    44 Pt                  5.33873   5.79070  21.27882  Pt1   1 1   0.00000
HETATM    45 Pt                  5.33856   8.60744  21.25600  Pt1   1 1   0.00000
HETATM    46 C                   3.48244   6.93730  10.86978   C1   1 1   0.00000
HETATM    47 C                   2.04509   7.24197  10.72720   C1   1 1   0.00000
HETATM    48 C                   3.84223   5.82311  11.85003   C1   1 1   0.00000
HETATM    49 H                   5.79183   6.27626   9.45456   H1   1 1   0.00000
HETATM    50 H                   4.10582   7.83272  11.00373   H1   1 1   0.00000
HETATM    51 H                   0.84368   3.52069   9.42194   H1   1 1   0.00000
HETATM    52 H                   1.55839   8.28807  10.97470   H1   1 1   0.00000
HETATM    53 H                   1.37855   6.43364  11.05310   H1   1 1   0.00000
HETATM    54 H                   3.27937   4.89959  11.65194   H1   1 1   0.00000
HETATM    55 H                   4.91563   5.59021  11.82804   H1   1 1   0.00000
HETATM    56 H                   3.59183   6.16092  12.87388   H1   1 1   0.00000
END

XTLGRF 200
DESCRP ts9_scan_128
REMARK Created by AMSinput
RUTYPE NORMAL RUN
RUTYPE ENDPO 1.0
RUTYPE MAXIT 500
BOND RESTRAINT 52 47 1.279966698785559 2500.0 1.0 0.0
#refdata 
CRYSTX     8.44295    8.44294   22.16730   90.00000   90.00000   60.00000
HETATM     1 Pt                  1.76839   2.98565   8.90755  Pt1   1 1   0.00000
HETATM     2 Pt                  1.77424   5.88030   8.94962  Pt1   1 1   0.00000
HETATM     3 Pt                  1.73677   8.65197   8.95661  Pt1   1 1   0.00000
HETATM     4 Pt                  4.19545   4.36599   8.82878  Pt1   1 1   0.00000
HETATM     5 Pt                  4.18838   7.19548   9.04540  Pt1   1 1   0.00000
HETATM     6 Pt                  4.18584  10.06423   8.84796  Pt1   1 1   0.00000
HETATM     7 Pt                  6.62365   5.76330   8.88239  Pt1   1 1   0.00000
HETATM     8 Pt                  6.60460   8.67231   8.94499  Pt1   1 1   0.00000
HETATM     9 Pt                  6.55730  11.44136   8.80046  Pt1   1 1   0.00000
HETATM    10 Pt                  0.08692   0.13258   6.49446  Pt1   1 1   0.00000
HETATM    11 Pt                  0.08568   2.95210   6.53299  Pt1   1 1   0.00000
HETATM    12 Pt                  0.09191   5.75778   6.51026  Pt1   1 1   0.00000
HETATM    13 Pt                  2.50853   1.52766   6.55835  Pt1   1 1   0.00000
HETATM    14 Pt                  2.51244   4.36799   6.54323  Pt1   1 1   0.00000
HETATM    15 Pt                  2.52791   7.17557   6.52553  Pt1   1 1   0.00000
HETATM    16 Pt                  4.95352   2.94207   6.43033  Pt1   1 1   0.00000
HETATM    17 Pt                  4.95833   5.77376   6.53258  Pt1   1 1   0.00000
HETATM    18 Pt                  4.96215   8.56524   6.55724  Pt1   1 1   0.00000
HETATM    19 Pt                  0.90185   1.50088   4.21448  Pt1   1 1   0.00000
HETATM    20 Pt                  0.90004   4.32046   4.22643  Pt1   1 1   0.00000
HETATM    21 Pt                  0.89845   7.13174   4.16541  Pt1   1 1   0.00000
HETATM    22 Pt                  3.32421   2.90412   4.19031  Pt1   1 1   0.00000
HETATM    23 Pt                  3.33491   5.72509   4.20605  Pt1   1 1   0.00000
HETATM    24 Pt                  3.33384   8.53662   4.20112  Pt1   1 1   0.00000
HETATM    25 Pt                  5.77492   4.31772   4.15760  Pt1   1 1   0.00000
HETATM    26 Pt                  5.76508   7.13548   4.23329  Pt1   1 1   0.00000
HETATM    27 Pt                  5.77257   9.94326   4.16396  Pt1   1 1   0.00000
HETATM    28 Pt                  1.71323   2.89159   1.91259  Pt1   1 1   0.00000
HETATM    29 Pt                  1.71337   5.70345   1.88986  Pt1   1 1   0.00000
HETATM    30 Pt                  1.71335   8.51646   1.87617  Pt1   1 1   0.00000
HETATM    31 Pt                  4.15302   4.29457   1.87693  Pt1   1 1   0.00000
HETATM    32 Pt                  4.15041   7.11061   1.89787  Pt1   1 1   0.00000
HETATM    33 Pt                  4.15051   9.92603   1.87266  Pt1   1 1   0.00000
HETATM    34 Pt                  6.59048   5.70771   1.89742  Pt1   1 1   0.00000
HETATM    35 Pt                  6.59195   8.51319   1.90559  Pt1   1 1   0.00000
HETATM    36 Pt                  6.58713  11.33231   1.84290  Pt1   1 1   0.00000
HETATM    37 Pt                  0.09866   0.06007  21.70074  Pt1   1 1   0.00000
HETATM    38 Pt                  0.09990   2.86907  21.73300  Pt1   1 1   0.00000
HETATM    39 Pt                  0.09717   5.67945  21.70848  Pt1   1 1   0.00000
HETATM    40 Pt                  2.53205   1.46321  21.71900  Pt1   1 1   0.00000
HETATM    41 Pt                  2.53068   4.27853  21.72686  Pt1   1 1   0.00000
HETATM    42 Pt                  2.53811   7.08968  21.70461  Pt1   1 1   0.00000
HETATM    43 Pt                  4.96654   2.87204  21.69024  Pt1   1 1   0.00000
HETATM    44 Pt                  4.97298   5.69102  21.71816  Pt1   1 1   0.00000
HETATM    45 Pt                  4.97259   8.49289  21.72068  Pt1   1 1   0.00000
HETATM    46 C                   3.49097   7.24541  11.07119   C1   1 1   0.00000
HETATM    47 C                   2.04509   7.24197  10.72720   C1   1 1   0.00000
HETATM    48 C                   4.00034   6.14848  11.99732   C1   1 1   0.00000
HETATM    49 H                   5.96012   7.18718   9.80705   H1   1 1   0.00000
HETATM    50 H                   3.84725   8.23852  11.38015   H1   1 1   0.00000
HETATM    51 H                   0.91777   4.32455   9.80159   H1   1 1   0.00000
HETATM    52 H                   1.51719   8.37667  10.99570   H1   1 1   0.00000
HETATM    53 H                   1.37835   6.57744  11.30158   H1   1 1   0.00000
HETATM    54 H                   3.71211   5.14195  11.66184   H1   1 1   0.00000
HETATM    55 H                   5.09453   6.17949  12.09190   H1   1 1   0.00000
HETATM    56 H                   3.57331   6.30951  13.00518   H1   1 1   0.00000
END

XTLGRF 200
DESCRP ts9_scan_138
REMARK Created by AMSinput
RUTYPE NORMAL RUN
RUTYPE ENDPO 1.0
RUTYPE MAXIT 500
BOND RESTRAINT 52 47 1.380038568301625 2500.0 1.0 0.0
#refdata 
CRYSTX     8.44295    8.44294   22.16730   90.00000   90.00000   60.00000
HETATM     1 Pt                  1.74664   3.04906   9.05930  Pt1   1 1   0.00000
HETATM     2 Pt                  1.77278   5.91815   9.03175  Pt1   1 1   0.00000
HETATM     3 Pt                  1.71288   8.72497   9.18569  Pt1   1 1   0.00000
HETATM     4 Pt                  4.17562   4.40581   8.95519  Pt1   1 1   0.00000
HETATM     5 Pt                  4.18377   7.23929   9.13932  Pt1   1 1   0.00000
HETATM     6 Pt                  4.17532  10.11465   8.99282  Pt1   1 1   0.00000
HETATM     7 Pt                  6.59692   5.80598   9.01305  Pt1   1 1   0.00000
HETATM     8 Pt                  6.59758   8.72220   9.08212  Pt1   1 1   0.00000
HETATM     9 Pt                  6.53443  11.48532   8.92606  Pt1   1 1   0.00000
HETATM    10 Pt                  0.06124   0.14731   6.63247  Pt1   1 1   0.00000
HETATM    11 Pt                  0.05987   2.96834   6.66149  Pt1   1 1   0.00000
HETATM    12 Pt                  0.06550   5.77496   6.63290  Pt1   1 1   0.00000
HETATM    13 Pt                  2.46875   1.53467   6.74350  Pt1   1 1   0.00000
HETATM    14 Pt                  2.48804   4.37758   6.66258  Pt1   1 1   0.00000
HETATM    15 Pt                  2.50251   7.19587   6.64620  Pt1   1 1   0.00000
HETATM    16 Pt                  4.92352   2.95469   6.55791  Pt1   1 1   0.00000
HETATM    17 Pt                  4.93330   5.78743   6.64844  Pt1   1 1   0.00000
HETATM    18 Pt                  4.93638   8.58755   6.68870  Pt1   1 1   0.00000
HETATM    19 Pt                  0.87849   1.49481   4.35311  Pt1   1 1   0.00000
HETATM    20 Pt                  0.87551   4.31565   4.34939  Pt1   1 1   0.00000
HETATM    21 Pt                  0.87440   7.12940   4.28765  Pt1   1 1   0.00000
HETATM    22 Pt                  3.29546   2.88953   4.32391  Pt1   1 1   0.00000
HETATM    23 Pt                  3.31176   5.71232   4.31693  Pt1   1 1   0.00000
HETATM    24 Pt                  3.30861   8.53147   4.33874  Pt1   1 1   0.00000
HETATM    25 Pt                  5.74805   4.31174   4.27832  Pt1   1 1   0.00000
HETATM    26 Pt                  5.74071   7.12846   4.35071  Pt1   1 1   0.00000
HETATM    27 Pt                  5.74815   9.93637   4.29134  Pt1   1 1   0.00000
HETATM    28 Pt                  1.70282   2.86637   2.03965  Pt1   1 1   0.00000
HETATM    29 Pt                  1.70243   5.67923   2.00846  Pt1   1 1   0.00000
HETATM    30 Pt                  1.70276   8.49236   2.00459  Pt1   1 1   0.00000
HETATM    31 Pt                  4.14324   4.26960   1.98721  Pt1   1 1   0.00000
HETATM    32 Pt                  4.13809   7.08723   2.01548  Pt1   1 1   0.00000
HETATM    33 Pt                  4.13909   9.90289   2.00288  Pt1   1 1   0.00000
HETATM    34 Pt                  6.57749   5.68474   2.01506  Pt1   1 1   0.00000
HETATM    35 Pt                  6.57958   8.49124   2.02921  Pt1   1 1   0.00000
HETATM    36 Pt                  6.57632  11.30953   1.96591  Pt1   1 1   0.00000
HETATM    37 Pt                  0.10822   8.46603  21.82007  Pt1   1 1   0.00000
HETATM    38 Pt                  0.10668   2.83322  21.85850  Pt1   1 1   0.00000
HETATM    39 Pt                  0.10538   5.64313  21.83223  Pt1   1 1   0.00000
HETATM    40 Pt                  2.53901   9.86623  21.84531  Pt1   1 1   0.00000
HETATM    41 Pt                  2.53983   4.24068  21.84391  Pt1   1 1   0.00000
HETATM    42 Pt                  2.54625   7.05424  21.82378  Pt1   1 1   0.00000
HETATM    43 Pt                  4.97188  11.27408  21.80993  Pt1   1 1   0.00000
HETATM    44 Pt                  4.98086   5.65144  21.82699  Pt1   1 1   0.00000
HETATM    45 Pt                  4.97949   8.45480  21.84288  Pt1   1 1   0.00000
HETATM    46 C                   3.47174   7.26311  11.15113   C1   1 1   0.00000
HETATM    47 C                   2.04509   7.24197  10.72720   C1   1 1   0.00000
HETATM    48 C                   3.94502   6.16419  12.09446   C1   1 1   0.00000
HETATM    49 H                   5.92922   7.23806   9.92844   H1   1 1   0.00000
HETATM    50 H                   3.80283   8.25427  11.49122   H1   1 1   0.00000
HETATM    51 H                   0.82153   4.24692  10.00625   H1   1 1   0.00000
HETATM    52 H                   1.47589   8.46537  11.01670   H1   1 1   0.00000
HETATM    53 H                   1.32773   6.70069  11.37301   H1   1 1   0.00000
HETATM    54 H                   3.66453   5.15793  11.75094   H1   1 1   0.00000
HETATM    55 H                   5.03606   6.19329  12.22137   H1   1 1   0.00000
HETATM    56 H                   3.49122   6.32794  13.09050   H1   1 1   0.00000
END

XTLGRF 200
DESCRP ts9_scan_148
REMARK Created by AMSinput
RUTYPE NORMAL RUN
RUTYPE ENDPO 1.0
RUTYPE MAXIT 500
BOND RESTRAINT 52 47 1.479980543791032 2500.0 1.0 0.0
#refdata 
CRYSTX     8.44295    8.44294   22.16730   90.00000   90.00000   60.00000
HETATM     1 Pt                  1.73842   3.07078   9.10436  Pt1   1 1   0.00000
HETATM     2 Pt                  1.76878   5.93197   9.07346  Pt1   1 1   0.00000
HETATM     3 Pt                  1.68578   8.75715   9.30629  Pt1   1 1   0.00000
HETATM     4 Pt                  4.16741   4.42042   8.99594  Pt1   1 1   0.00000
HETATM     5 Pt                  4.17858   7.26009   9.17693  Pt1   1 1   0.00000
HETATM     6 Pt                  4.16583  10.12960   9.04047  Pt1   1 1   0.00000
HETATM     7 Pt                  6.58068   5.82799   9.06350  Pt1   1 1   0.00000
HETATM     8 Pt                  6.58901   8.73805   9.12662  Pt1   1 1   0.00000
HETATM     9 Pt                  6.52512  11.50111   8.97721  Pt1   1 1   0.00000
HETATM    10 Pt                  0.06242   0.16037   6.69609  Pt1   1 1   0.00000
HETATM    11 Pt                  0.05427   2.98037   6.70751  Pt1   1 1   0.00000
HETATM    12 Pt                  0.06295   5.78524   6.68184  Pt1   1 1   0.00000
HETATM    13 Pt                  2.46187   1.54093   6.81138  Pt1   1 1   0.00000
HETATM    14 Pt                  2.48614   4.38571   6.69986  Pt1   1 1   0.00000
HETATM    15 Pt                  2.49850   7.20991   6.70083  Pt1   1 1   0.00000
HETATM    16 Pt                  4.92137   2.96389   6.60745  Pt1   1 1   0.00000
HETATM    17 Pt                  4.92867   5.79950   6.68879  Pt1   1 1   0.00000
HETATM    18 Pt                  4.93174   8.59865   6.73303  Pt1   1 1   0.00000
HETATM    19 Pt                  0.87601   1.50599   4.41206  Pt1   1 1   0.00000
HETATM    20 Pt                  0.87076   4.32777   4.39183  Pt1   1 1   0.00000
HETATM    21 Pt                  0.86972   7.14253   4.34521  Pt1   1 1   0.00000
HETATM    22 Pt                  3.29276   2.90271   4.36546  Pt1   1 1   0.00000
HETATM    23 Pt                  3.30689   5.72713   4.35738  Pt1   1 1   0.00000
HETATM    24 Pt                  3.30174   8.54706   4.39004  Pt1   1 1   0.00000
HETATM    25 Pt                  5.74390   4.32577   4.33011  Pt1   1 1   0.00000
HETATM    26 Pt                  5.73602   7.14310   4.39359  Pt1   1 1   0.00000
HETATM    27 Pt                  5.74239   9.95089   4.33899  Pt1   1 1   0.00000
HETATM    28 Pt                  1.69029   2.88521   2.08729  Pt1   1 1   0.00000
HETATM    29 Pt                  1.69090   5.70002   2.05518  Pt1   1 1   0.00000
HETATM    30 Pt                  1.69098   8.51355   2.06014  Pt1   1 1   0.00000
HETATM    31 Pt                  4.13236   4.29005   2.02731  Pt1   1 1   0.00000
HETATM    32 Pt                  4.12628   7.10827   2.06058  Pt1   1 1   0.00000
HETATM    33 Pt                  4.12911   9.92492   2.04891  Pt1   1 1   0.00000
HETATM    34 Pt                  6.56773   5.70436   2.06670  Pt1   1 1   0.00000
HETATM    35 Pt                  6.56756   8.51180   2.07647  Pt1   1 1   0.00000
HETATM    36 Pt                  6.56637  11.33038   2.01642  Pt1   1 1   0.00000
HETATM    37 Pt                  0.08855   0.05146  21.86996  Pt1   1 1   0.00000
HETATM    38 Pt                  0.08703   2.85833  21.90829  Pt1   1 1   0.00000
HETATM    39 Pt                  0.08663   5.66968  21.88072  Pt1   1 1   0.00000
HETATM    40 Pt                  2.51889   9.89265  21.89576  Pt1   1 1   0.00000
HETATM    41 Pt                  2.51975   4.26722  21.88616  Pt1   1 1   0.00000
HETATM    42 Pt                  2.52529   7.08235  21.87197  Pt1   1 1   0.00000
HETATM    43 Pt                  4.95521   2.86092  21.85391  Pt1   1 1   0.00000
HETATM    44 Pt                  4.96119   5.67911  21.87136  Pt1   1 1   0.00000
HETATM    45 Pt                  4.96065   8.48240  21.89262  Pt1   1 1   0.00000
HETATM    46 C                   3.46198   7.27597  11.18309   C1   1 1   0.00000
HETATM    47 C                   2.04509   7.24197  10.72720   C1   1 1   0.00000
HETATM    48 C                   3.92722   6.17916  12.13375   C1   1 1   0.00000
HETATM    49 H                   5.92400   7.26391   9.98317   H1   1 1   0.00000
HETATM    50 H                   3.77986   8.26919  11.53178   H1   1 1   0.00000
HETATM    51 H                   0.82266   4.28349  10.04758   H1   1 1   0.00000
HETATM    52 H                   1.43469   8.55397  11.03770   H1   1 1   0.00000
HETATM    53 H                   1.30698   6.78323  11.41234   H1   1 1   0.00000
HETATM    54 H                   3.65660   5.17092  11.78752   H1   1 1   0.00000
HETATM    55 H                   5.01759   6.21592  12.27255   H1   1 1   0.00000
HETATM    56 H                   3.46041   6.34393  13.12401   H1   1 1   0.00000
END

XTLGRF 200
DESCRP ts9_scan_158
REMARK Created by AMSinput
RUTYPE NORMAL RUN
RUTYPE ENDPO 1.0
RUTYPE MAXIT 500
BOND RESTRAINT 52 47 1.580052413687597 2500.0 1.0 0.0
#refdata 
CRYSTX     8.44295    8.44294   22.16730   90.00000   90.00000   60.00000
HETATM     1 Pt                  1.73031   3.09246   9.11754  Pt1   1 1   0.00000
HETATM     2 Pt                  1.76622   5.95069   9.09577  Pt1   1 1   0.00000
HETATM     3 Pt                  1.66179   8.78593   9.38532  Pt1   1 1   0.00000
HETATM     4 Pt                  4.16091   4.44489   9.01438  Pt1   1 1   0.00000
HETATM     5 Pt                  4.17165   7.29141   9.18961  Pt1   1 1   0.00000
HETATM     6 Pt                  4.15505  10.15385   9.06403  Pt1   1 1   0.00000
HETATM     7 Pt                  6.57050   5.85481   9.08177  Pt1   1 1   0.00000
HETATM     8 Pt                  6.57587   8.76176   9.13754  Pt1   1 1   0.00000
HETATM     9 Pt                  6.51601  11.52840   8.99516  Pt1   1 1   0.00000
HETATM    10 Pt                  0.06425   0.18317   6.71944  Pt1   1 1   0.00000
HETATM    11 Pt                  0.05636   3.00532   6.72468  Pt1   1 1   0.00000
HETATM    12 Pt                  0.06675   5.81204   6.70414  Pt1   1 1   0.00000
HETATM    13 Pt                  2.46216   1.56073   6.83772  Pt1   1 1   0.00000
HETATM    14 Pt                  2.48686   4.40953   6.72000  Pt1   1 1   0.00000
HETATM    15 Pt                  2.50084   7.23678   6.72661  Pt1   1 1   0.00000
HETATM    16 Pt                  4.92074   2.98700   6.62565  Pt1   1 1   0.00000
HETATM    17 Pt                  4.93229   5.82353   6.70953  Pt1   1 1   0.00000
HETATM    18 Pt                  4.93212   8.62299   6.74906  Pt1   1 1   0.00000
HETATM    19 Pt                  0.87959   1.53421   4.43689  Pt1   1 1   0.00000
HETATM    20 Pt                  0.87498   4.35769   4.41260  Pt1   1 1   0.00000
HETATM    21 Pt                  0.87392   7.17055   4.36655  Pt1   1 1   0.00000
HETATM    22 Pt                  3.29847   2.93164   4.38225  Pt1   1 1   0.00000
HETATM    23 Pt                  3.31117   5.75442   4.38045  Pt1   1 1   0.00000
HETATM    24 Pt                  3.30321   8.57751   4.41417  Pt1   1 1   0.00000
HETATM    25 Pt                  5.74816   4.35099   4.34662  Pt1   1 1   0.00000
HETATM    26 Pt                  5.73885   7.17014   4.41182  Pt1   1 1   0.00000
HETATM    27 Pt                  5.74679   9.97802   4.35615  Pt1   1 1   0.00000
HETATM    28 Pt                  1.68992   2.91563   2.10934  Pt1   1 1   0.00000
HETATM    29 Pt                  1.69250   5.72965   2.07744  Pt1   1 1   0.00000
HETATM    30 Pt                  1.69025   8.54474   2.08425  Pt1   1 1   0.00000
HETATM    31 Pt                  4.13339   4.31632   2.04350  Pt1   1 1   0.00000
HETATM    32 Pt                  4.12762   7.13476   2.08170  Pt1   1 1   0.00000
HETATM    33 Pt                  4.12822   9.94966   2.06837  Pt1   1 1   0.00000
HETATM    34 Pt                  6.56776   5.73315   2.08495  Pt1   1 1   0.00000
HETATM    35 Pt                  6.56858   8.54098   2.09487  Pt1   1 1   0.00000
HETATM    36 Pt                  6.56635  11.35793   2.03380  Pt1   1 1   0.00000
HETATM    37 Pt                  0.08552   0.07811  21.89111  Pt1   1 1   0.00000
HETATM    38 Pt                  0.08200   2.88474  21.92759  Pt1   1 1   0.00000
HETATM    39 Pt                  0.08293   5.69639  21.89940  Pt1   1 1   0.00000
HETATM    40 Pt                  2.51520   1.47702  21.91741  Pt1   1 1   0.00000
HETATM    41 Pt                  2.51453   4.29431  21.90750  Pt1   1 1   0.00000
HETATM    42 Pt                  2.52188   7.10987  21.89497  Pt1   1 1   0.00000
HETATM    43 Pt                  4.95054   2.88878  21.87002  Pt1   1 1   0.00000
HETATM    44 Pt                  4.95594   5.70685  21.88847  Pt1   1 1   0.00000
HETATM    45 Pt                  4.95794   8.51187  21.91142  Pt1   1 1   0.00000
HETATM    46 C                   3.45821   7.29804  11.19352   C1   1 1   0.00000
HETATM    47 C                   2.04509   7.24197  10.72720   C1   1 1   0.00000
HETATM    48 C                   3.93168   6.20711  12.14816   C1   1 1   0.00000
HETATM    49 H                   5.94165   7.28253  10.00407   H1   1 1   0.00000
HETATM    50 H                   3.75447   8.29477  11.55151   H1   1 1   0.00000
HETATM    51 H                   0.85682   4.40378  10.02268   H1   1 1   0.00000
HETATM    52 H                   1.39339   8.64267  11.05870   H1   1 1   0.00000
HETATM    53 H                   1.30219   6.84989  11.44692   H1   1 1   0.00000
HETATM    54 H                   3.68373   5.19678  11.79373   H1   1 1   0.00000
HETATM    55 H                   5.01882   6.26447  12.30012   H1   1 1   0.00000
HETATM    56 H                   3.44888   6.35873  13.13173   H1   1 1   0.00000
END

XTLGRF 200
DESCRP ts9_scan_168
REMARK Created by AMSinput
RUTYPE NORMAL RUN
RUTYPE ENDPO 1.0
RUTYPE MAXIT 500
BOND RESTRAINT 52 47 1.679994389871585 2500.0 1.0 0.0
#refdata 
CRYSTX     8.44295    8.44294   22.16730   90.00000   90.00000   60.00000
HETATM     1 Pt                  1.72464   3.09972   9.12210  Pt1   1 1   0.00000
HETATM     2 Pt                  1.76030   5.95876   9.10659  Pt1   1 1   0.00000
HETATM     3 Pt                  1.64013   8.80118   9.44092  Pt1   1 1   0.00000
HETATM     4 Pt                  4.15359   4.45315   9.02289  Pt1   1 1   0.00000
HETATM     5 Pt                  4.16414   7.30103   9.19431  Pt1   1 1   0.00000
HETATM     6 Pt                  4.14356  10.16152   9.07177  Pt1   1 1   0.00000
HETATM     7 Pt                  6.55963   5.86898   9.09351  Pt1   1 1   0.00000
HETATM     8 Pt                  6.56647   8.77145   9.14416  Pt1   1 1   0.00000
HETATM     9 Pt                  6.50898  11.53952   9.01048  Pt1   1 1   0.00000
HETATM    10 Pt                  0.06028   0.20464   6.74108  Pt1   1 1   0.00000
HETATM    11 Pt                  0.04994   3.02683   6.73458  Pt1   1 1   0.00000
HETATM    12 Pt                  0.06021   5.83253   6.71628  Pt1   1 1   0.00000
HETATM    13 Pt                  2.45892   1.58163   6.84232  Pt1   1 1   0.00000
HETATM    14 Pt                  2.48078   4.42828   6.72807  Pt1   1 1   0.00000
HETATM    15 Pt                  2.49222   7.25911   6.74658  Pt1   1 1   0.00000
HETATM    16 Pt                  4.91672   3.00733   6.63659  Pt1   1 1   0.00000
HETATM    17 Pt                  4.92498   5.84277   6.72104  Pt1   1 1   0.00000
HETATM    18 Pt                  4.92490   8.64258   6.76041  Pt1   1 1   0.00000
HETATM    19 Pt                  0.87934   1.55710   4.45221  Pt1   1 1   0.00000
HETATM    20 Pt                  0.87392   4.38118   4.42054  Pt1   1 1   0.00000
HETATM    21 Pt                  0.87342   7.19545   4.38519  Pt1   1 1   0.00000
HETATM    22 Pt                  3.30014   2.95863   4.38726  Pt1   1 1   0.00000
HETATM    23 Pt                  3.30772   5.78035   4.39489  Pt1   1 1   0.00000
HETATM    24 Pt                  3.30380   8.60247   4.42803  Pt1   1 1   0.00000
HETATM    25 Pt                  5.74675   4.37571   4.36002  Pt1   1 1   0.00000
HETATM    26 Pt                  5.73825   7.19442   4.42466  Pt1   1 1   0.00000
HETATM    27 Pt                  5.74636  10.00149   4.36686  Pt1   1 1   0.00000
HETATM    28 Pt                  1.69554   2.93583   2.11702  Pt1   1 1   0.00000
HETATM    29 Pt                  1.69734   5.74891   2.08835  Pt1   1 1   0.00000
HETATM    30 Pt                  1.69816   8.56502   2.10234  Pt1   1 1   0.00000
HETATM    31 Pt                  4.13828   4.34089   2.05373  Pt1   1 1   0.00000
HETATM    32 Pt                  4.13284   7.15673   2.09696  Pt1   1 1   0.00000
HETATM    33 Pt                  4.13488   9.97265   2.07658  Pt1   1 1   0.00000
HETATM    34 Pt                  6.57582   5.75537   2.10037  Pt1   1 1   0.00000
HETATM    35 Pt                  6.57282   8.56188   2.10632  Pt1   1 1   0.00000
HETATM    36 Pt                  6.57284  11.38044   2.05092  Pt1   1 1   0.00000
HETATM    37 Pt                  0.09966   0.08759  21.90725  Pt1   1 1   0.00000
HETATM    38 Pt                  0.09677   2.89762  21.93985  Pt1   1 1   0.00000
HETATM    39 Pt                  0.09677   5.70831  21.91309  Pt1   1 1   0.00000
HETATM    40 Pt                  2.52779   1.48744  21.92870  Pt1   1 1   0.00000
HETATM    41 Pt                  2.53132   4.30573  21.91277  Pt1   1 1   0.00000
HETATM    42 Pt                  2.53645   7.11985  21.90998  Pt1   1 1   0.00000
HETATM    43 Pt                  4.96559   2.90016  21.88017  Pt1   1 1   0.00000
HETATM    44 Pt                  4.97116   5.71653  21.90176  Pt1   1 1   0.00000
HETATM    45 Pt                  4.97163   8.52355  21.92335  Pt1   1 1   0.00000
HETATM    46 C                   3.45498   7.29544  11.19758   C1   1 1   0.00000
HETATM    47 C                   2.04509   7.24197  10.72720   C1   1 1   0.00000
HETATM    48 C                   3.92062   6.19977  12.15110   C1   1 1   0.00000
HETATM    49 H                   5.95394   7.29643  10.02073   H1   1 1   0.00000
HETATM    50 H                   3.75141   8.29039  11.56160   H1   1 1   0.00000
HETATM    51 H                   0.86699   4.44661  10.01595   H1   1 1   0.00000
HETATM    52 H                   1.35219   8.73127  11.07970   H1   1 1   0.00000
HETATM    53 H                   1.29697   6.88771  11.46062   H1   1 1   0.00000
HETATM    54 H                   3.67365   5.19169  11.79085   H1   1 1   0.00000
HETATM    55 H                   5.00518   6.25509  12.31497   H1   1 1   0.00000
HETATM    56 H                   3.42627   6.34882  13.12971   H1   1 1   0.00000
END

XTLGRF 200
DESCRP ts9_scan_178
REMARK Created by AMSinput
RUTYPE NORMAL RUN
RUTYPE ENDPO 1.0
RUTYPE MAXIT 500
BOND RESTRAINT 52 47 1.780025016678136 2500.0 1.0 0.0
#refdata 
CRYSTX     8.44295    8.44294   22.16730   90.00000   90.00000   60.00000
HETATM     1 Pt                  1.72213   3.12507   9.11888  Pt1   1 1   0.00000
HETATM     2 Pt                  1.76216   5.98567   9.10206  Pt1   1 1   0.00000
HETATM     3 Pt                  1.62006   8.83057   9.48899  Pt1   1 1   0.00000
HETATM     4 Pt                  4.15033   4.48143   9.01901  Pt1   1 1   0.00000
HETATM     5 Pt                  4.16219   7.33628   9.19249  Pt1   1 1   0.00000
HETATM     6 Pt                  4.13663  10.18809   9.07120  Pt1   1 1   0.00000
HETATM     7 Pt                  6.55364   5.90114   9.09027  Pt1   1 1   0.00000
HETATM     8 Pt                  6.56576   8.80360   9.14255  Pt1   1 1   0.00000
HETATM     9 Pt                  6.50641  11.57100   9.01167  Pt1   1 1   0.00000
HETATM    10 Pt                  0.06814   0.24471   6.74447  Pt1   1 1   0.00000
HETATM    11 Pt                  0.05524   3.06576   6.73409  Pt1   1 1   0.00000
HETATM    12 Pt                  0.06584   5.87367   6.71702  Pt1   1 1   0.00000
HETATM    13 Pt                  2.46573   1.62097   6.83580  Pt1   1 1   0.00000
HETATM    14 Pt                  2.48512   4.46741   6.72515  Pt1   1 1   0.00000
HETATM    15 Pt                  2.49722   7.30162   6.74933  Pt1   1 1   0.00000
HETATM    16 Pt                  4.92361   3.04783   6.63853  Pt1   1 1   0.00000
HETATM    17 Pt                  4.92965   5.88326   6.71978  Pt1   1 1   0.00000
HETATM    18 Pt                  4.93005   8.68292   6.75661  Pt1   1 1   0.00000
HETATM    19 Pt                  0.88734   1.60174   4.44852  Pt1   1 1   0.00000
HETATM    20 Pt                  0.88075   4.42587   4.41990  Pt1   1 1   0.00000
HETATM    21 Pt                  0.88121   7.24134   4.38744  Pt1   1 1   0.00000
HETATM    22 Pt                  3.30860   3.00459   4.38446  Pt1   1 1   0.00000
HETATM    23 Pt                  3.31531   5.82597   4.39412  Pt1   1 1   0.00000
HETATM    24 Pt                  3.31021   8.64765   4.42399  Pt1   1 1   0.00000
HETATM    25 Pt                  5.75462   4.42299   4.35969  Pt1   1 1   0.00000
HETATM    26 Pt                  5.74574   7.23988   4.42355  Pt1   1 1   0.00000
HETATM    27 Pt                  5.75341  10.04874   4.36769  Pt1   1 1   0.00000
HETATM    28 Pt                  1.70527   2.98932   2.11209  Pt1   1 1   0.00000
HETATM    29 Pt                  1.70746   5.80335   2.08735  Pt1   1 1   0.00000
HETATM    30 Pt                  1.70785   8.61783   2.09924  Pt1   1 1   0.00000
HETATM    31 Pt                  4.14797   4.39289   2.05136  Pt1   1 1   0.00000
HETATM    32 Pt                  4.14400   7.21025   2.09475  Pt1   1 1   0.00000
HETATM    33 Pt                  4.14462  10.02591   2.07276  Pt1   1 1   0.00000
HETATM    34 Pt                  6.58593   5.80642   2.09888  Pt1   1 1   0.00000
HETATM    35 Pt                  6.58362   8.61497   2.10456  Pt1   1 1   0.00000
HETATM    36 Pt                  6.58288  11.43152   2.04950  Pt1   1 1   0.00000
HETATM    37 Pt                  0.11334   0.14889  21.90765  Pt1   1 1   0.00000
HETATM    38 Pt                  0.10729   2.95772  21.93693  Pt1   1 1   0.00000
HETATM    39 Pt                  0.10848   5.76797  21.91076  Pt1   1 1   0.00000
HETATM    40 Pt                  2.54025   1.54772  21.92366  Pt1   1 1   0.00000
HETATM    41 Pt                  2.54249   4.36506  21.91170  Pt1   1 1   0.00000
HETATM    42 Pt                  2.54753   7.17928  21.90720  Pt1   1 1   0.00000
HETATM    43 Pt                  4.97758   2.96024  21.87916  Pt1   1 1   0.00000
HETATM    44 Pt                  4.98391   5.77781  21.90366  Pt1   1 1   0.00000
HETATM    45 Pt                  4.98358   8.58321  21.92072  Pt1   1 1   0.00000
HETATM    46 C                   3.45435   7.30779  11.19628   C1   1 1   0.00000
HETATM    47 C                   2.04509   7.24197  10.72720   C1   1 1   0.00000
HETATM    48 C                   3.93001   6.21269  12.14486   C1   1 1   0.00000
HETATM    49 H                   5.96794   7.33329  10.02509   H1   1 1   0.00000
HETATM    50 H                   3.73868   8.30347  11.56580   H1   1 1   0.00000
HETATM    51 H                   0.86044   4.47150  10.01406   H1   1 1   0.00000
HETATM    52 H                   1.31099   8.81997  11.10070   H1   1 1   0.00000
HETATM    53 H                   1.29552   6.91453  11.47069   H1   1 1   0.00000
HETATM    54 H                   3.70882   5.20249  11.77180   H1   1 1   0.00000
HETATM    55 H                   5.01058   6.28940  12.32601   H1   1 1   0.00000
HETATM    56 H                   3.41754   6.34145  13.11661   H1   1 1   0.00000
END

XTLGRF 200
DESCRP ts9_scan_188
REMARK Created by AMSinput
RUTYPE NORMAL RUN
RUTYPE ENDPO 1.0
RUTYPE MAXIT 500
BOND RESTRAINT 52 47 1.879966994391124 2500.0 1.0 0.0
#refdata 
CRYSTX     8.44295    8.44294   22.16730   90.00000   90.00000   60.00000
HETATM     1 Pt                  1.70703   3.13042   9.11467  Pt1   1 1   0.00000
HETATM     2 Pt                  1.74969   5.99620   9.10592  Pt1   1 1   0.00000
HETATM     3 Pt                  1.59659   8.84504   9.52763  Pt1   1 1   0.00000
HETATM     4 Pt                  4.13574   4.48730   9.01974  Pt1   1 1   0.00000
HETATM     5 Pt                  4.15079   7.34346   9.19375  Pt1   1 1   0.00000
HETATM     6 Pt                  4.11882  10.19385   9.07372  Pt1   1 1   0.00000
HETATM     7 Pt                  6.53995   5.90980   9.09217  Pt1   1 1   0.00000
HETATM     8 Pt                  6.55119   8.81321   9.14322  Pt1   1 1   0.00000
HETATM     9 Pt                  6.49388  11.58000   9.01746  Pt1   1 1   0.00000
HETATM    10 Pt                  0.06534   0.25498   6.75344  Pt1   1 1   0.00000
HETATM    11 Pt                  0.04762   3.07490   6.73608  Pt1   1 1   0.00000
HETATM    12 Pt                  0.05957   5.88433   6.72153  Pt1   1 1   0.00000
HETATM    13 Pt                  2.46208   1.63162   6.83239  Pt1   1 1   0.00000
HETATM    14 Pt                  2.47726   4.47772   6.72551  Pt1   1 1   0.00000
HETATM    15 Pt                  2.48990   7.31249   6.75918  Pt1   1 1   0.00000
HETATM    16 Pt                  4.91827   3.05898   6.64395  Pt1   1 1   0.00000
HETATM    17 Pt                  4.92225   5.89311   6.72285  Pt1   1 1   0.00000
HETATM    18 Pt                  4.92299   8.69346   6.75918  Pt1   1 1   0.00000
HETATM    19 Pt                  0.88091   1.61006   4.45420  Pt1   1 1   0.00000
HETATM    20 Pt                  0.87585   4.43326   4.42256  Pt1   1 1   0.00000
HETATM    21 Pt                  0.87499   7.24948   4.39437  Pt1   1 1   0.00000
HETATM    22 Pt                  3.30387   3.01191   4.38696  Pt1   1 1   0.00000
HETATM    23 Pt                  3.31003   5.83317   4.39791  Pt1   1 1   0.00000
HETATM    24 Pt                  3.30420   8.65270   4.42776  Pt1   1 1   0.00000
HETATM    25 Pt                  5.74914   4.43311   4.36462  Pt1   1 1   0.00000
HETATM    26 Pt                  5.74065   7.24682   4.42527  Pt1   1 1   0.00000
HETATM    27 Pt                  5.74726  10.05667   4.37132  Pt1   1 1   0.00000
HETATM    28 Pt                  1.70115   2.99297   2.11403  Pt1   1 1   0.00000
HETATM    29 Pt                  1.70401   5.80780   2.09304  Pt1   1 1   0.00000
HETATM    30 Pt                  1.70436   8.62402   2.10405  Pt1   1 1   0.00000
HETATM    31 Pt                  4.14309   4.39723   2.05590  Pt1   1 1   0.00000
HETATM    32 Pt                  4.13994   7.21503   2.09955  Pt1   1 1   0.00000
HETATM    33 Pt                  4.14091  10.02978   2.07549  Pt1   1 1   0.00000
HETATM    34 Pt                  6.58243   5.81178   2.10227  Pt1   1 1   0.00000
HETATM    35 Pt                  6.57937   8.61990   2.10750  Pt1   1 1   0.00000
HETATM    36 Pt                  6.57862  11.43670   2.05556  Pt1   1 1   0.00000
HETATM    37 Pt                  0.11094   0.14576  21.91247  Pt1   1 1   0.00000
HETATM    38 Pt                  0.10523   2.95764  21.93846  Pt1   1 1   0.00000
HETATM    39 Pt                  0.10766   5.76731  21.91562  Pt1   1 1   0.00000
HETATM    40 Pt                  2.53870   1.54573  21.92574  Pt1   1 1   0.00000
HETATM    41 Pt                  2.54035   4.36315  21.91428  Pt1   1 1   0.00000
HETATM    42 Pt                  2.54555   7.17571  21.91389  Pt1   1 1   0.00000
HETATM    43 Pt                  4.97607   2.95966  21.88067  Pt1   1 1   0.00000
HETATM    44 Pt                  4.98167   5.77586  21.90826  Pt1   1 1   0.00000
HETATM    45 Pt                  4.98151   8.58209  21.92426  Pt1   1 1   0.00000
HETATM    46 C                   3.45161   7.31158  11.19827   C1   1 1   0.00000
HETATM    47 C                   2.04509   7.24197  10.72720   C1   1 1   0.00000
HETATM    48 C                   3.93434   6.21948  12.14894   C1   1 1   0.00000
HETATM    49 H                   5.94250   7.34406  10.02368   H1   1 1   0.00000
HETATM    50 H                   3.73121   8.30801  11.57131   H1   1 1   0.00000
HETATM    51 H                   0.85153   4.48418  10.01196   H1   1 1   0.00000
HETATM    52 H                   1.26979   8.90857  11.12170   H1   1 1   0.00000
HETATM    53 H                   1.29551   6.93356  11.47645   H1   1 1   0.00000
HETATM    54 H                   3.71644   5.20714  11.77869   H1   1 1   0.00000
HETATM    55 H                   5.01621   6.30062  12.32621   H1   1 1   0.00000
HETATM    56 H                   3.42429   6.34952  13.12240   H1   1 1   0.00000
END

XTLGRF 200
DESCRP ts9_scan_208
REMARK Created by AMSinput
RUTYPE NORMAL RUN
RUTYPE ENDPO 1.0
RUTYPE MAXIT 500
BOND RESTRAINT 52 47 2.079980841257919 2500.0 1.0 0.0
#refdata 
CRYSTX     8.44295    8.44294   22.16730   90.00000   90.00000   60.00000
HETATM     1 Pt                  1.70798   3.15616   9.10622  Pt1   1 1   0.00000
HETATM     2 Pt                  1.75314   6.02746   9.09720  Pt1   1 1   0.00000
HETATM     3 Pt                  1.57065   8.88902   9.60393  Pt1   1 1   0.00000
HETATM     4 Pt                  4.13707   4.51730   9.01176  Pt1   1 1   0.00000
HETATM     5 Pt                  4.14630   7.38135   9.19381  Pt1   1 1   0.00000
HETATM     6 Pt                  4.11514  10.22088   9.07187  Pt1   1 1   0.00000
HETATM     7 Pt                  6.54054   5.94270   9.07542  Pt1   1 1   0.00000
HETATM     8 Pt                  6.55655   8.84863   9.13347  Pt1   1 1   0.00000
HETATM     9 Pt                  6.50136  11.61666   9.01801  Pt1   1 1   0.00000
HETATM    10 Pt                  0.08083   0.28503   6.75233  Pt1   1 1   0.00000
HETATM    11 Pt                  0.06024   3.10721   6.72877  Pt1   1 1   0.00000
HETATM    12 Pt                  0.07181   5.91787   6.71933  Pt1   1 1   0.00000
HETATM    13 Pt                  2.47535   1.66616   6.82230  Pt1   1 1   0.00000
HETATM    14 Pt                  2.48766   4.51013   6.71999  Pt1   1 1   0.00000
HETATM    15 Pt                  2.50236   7.35156   6.76402  Pt1   1 1   0.00000
HETATM    16 Pt                  4.93043   3.08851   6.64450  Pt1   1 1   0.00000
HETATM    17 Pt                  4.93315   5.92470   6.71906  Pt1   1 1   0.00000
HETATM    18 Pt                  4.93422   8.72577   6.75966  Pt1   1 1   0.00000
HETATM    19 Pt                  0.89115   1.64032   4.44931  Pt1   1 1   0.00000
HETATM    20 Pt                  0.88543   4.46653   4.41864  Pt1   1 1   0.00000
HETATM    21 Pt                  0.88470   7.28188   4.39378  Pt1   1 1   0.00000
HETATM    22 Pt                  3.31497   3.04710   4.38045  Pt1   1 1   0.00000
HETATM    23 Pt                  3.31988   5.86668   4.39812  Pt1   1 1   0.00000
HETATM    24 Pt                  3.31383   8.68548   4.42738  Pt1   1 1   0.00000
HETATM    25 Pt                  5.75888   4.46419   4.36336  Pt1   1 1   0.00000
HETATM    26 Pt                  5.75052   7.28049   4.42392  Pt1   1 1   0.00000
HETATM    27 Pt                  5.75611  10.08964   4.37119  Pt1   1 1   0.00000
HETATM    28 Pt                  1.70100   3.02893   2.11139  Pt1   1 1   0.00000
HETATM    29 Pt                  1.70288   5.84544   2.09274  Pt1   1 1   0.00000
HETATM    30 Pt                  1.70304   8.65993   2.10167  Pt1   1 1   0.00000
HETATM    31 Pt                  4.14266   4.43442   2.05251  Pt1   1 1   0.00000
HETATM    32 Pt                  4.13949   7.25117   2.09902  Pt1   1 1   0.00000
HETATM    33 Pt                  4.14173  10.06607   2.07303  Pt1   1 1   0.00000
HETATM    34 Pt                  6.58129   5.84755   2.10043  Pt1   1 1   0.00000
HETATM    35 Pt                  6.57871   8.65671   2.10649  Pt1   1 1   0.00000
HETATM    36 Pt                  6.57826  11.47348   2.05391  Pt1   1 1   0.00000
HETATM    37 Pt                  0.10015   0.18712  21.90934  Pt1   1 1   0.00000
HETATM    38 Pt                  0.09569   2.99875  21.93802  Pt1   1 1   0.00000
HETATM    39 Pt                  0.09727   5.80646  21.91424  Pt1   1 1   0.00000
HETATM    40 Pt                  2.52939   1.58575  21.92423  Pt1   1 1   0.00000
HETATM    41 Pt                  2.53098   4.40305  21.91206  Pt1   1 1   0.00000
HETATM    42 Pt                  2.53686   7.21762  21.91315  Pt1   1 1   0.00000
HETATM    43 Pt                  4.96891   3.00023  21.87879  Pt1   1 1   0.00000
HETATM    44 Pt                  4.97204   5.81562  21.90437  Pt1   1 1   0.00000
HETATM    45 Pt                  4.97212   8.62278  21.92017  Pt1   1 1   0.00000
HETATM    46 C                   3.44916   7.31707  11.20118   C1   1 1   0.00000
HETATM    47 C                   2.04509   7.24197  10.72720   C1   1 1   0.00000
HETATM    48 C                   3.94494   6.21840  12.13638   C1   1 1   0.00000
HETATM    49 H                   5.89643   7.38584  10.00000   H1   1 1   0.00000
HETATM    50 H                   3.71906   8.31085  11.58827   H1   1 1   0.00000
HETATM    51 H                   0.85325   4.50626  10.00388   H1   1 1   0.00000
HETATM    52 H                   1.18729   9.08587  11.16370   H1   1 1   0.00000
HETATM    53 H                   1.29369   6.94626  11.48037   H1   1 1   0.00000
HETATM    54 H                   3.73030   5.20795  11.75925   H1   1 1   0.00000
HETATM    55 H                   5.02666   6.30331  12.31051   H1   1 1   0.00000
HETATM    56 H                   3.43827   6.33652  13.11328   H1   1 1   0.00000
END

XTLGRF 200
DESCRP ts28_scan_149
REMARK Created by AMSinput
RUTYPE NORMAL RUN
RUTYPE ENDPO 1.0
RUTYPE MAXIT 500
BOND RESTRAINT 47 46 1.490093231982483 2500.0 1.0 0.0
#refdata 
CRYSTX     8.44295    8.44294   22.16730   90.00000   90.00000   60.00000
HETATM     1 Pt                  1.61587   2.79888   9.22591  Pt1   1 1   0.00000
HETATM     2 Pt                  1.64532   5.67297   9.39581  Pt1   1 1   0.00000
HETATM     3 Pt                  1.60245   8.49337   9.22764  Pt1   1 1   0.00000
HETATM     4 Pt                  4.11037   4.21105   9.11773  Pt1   1 1   0.00000
HETATM     5 Pt                  4.04835   7.05392   9.28095  Pt1   1 1   0.00000
HETATM     6 Pt                  4.11118   9.83910   9.35854  Pt1   1 1   0.00000
HETATM     7 Pt                  6.49422   5.60022   9.20878  Pt1   1 1   0.00000
HETATM     8 Pt                  6.48940   8.44327   9.29848  Pt1   1 1   0.00000
HETATM     9 Pt                  6.46771  11.27794   9.09467  Pt1   1 1   0.00000
HETATM    10 Pt                  0.01113   0.04119   6.79806  Pt1   1 1   0.00000
HETATM    11 Pt                  0.00068   2.84496   6.82637  Pt1   1 1   0.00000
HETATM    12 Pt                  0.01346   5.64155   6.86418  Pt1   1 1   0.00000
HETATM    13 Pt                  2.45263   1.43699   6.88702  Pt1   1 1   0.00000
HETATM    14 Pt                  2.42233   4.27026   6.86195  Pt1   1 1   0.00000
HETATM    15 Pt                  2.43669   7.06638   6.81969  Pt1   1 1   0.00000
HETATM    16 Pt                  4.86657   2.82999   6.77115  Pt1   1 1   0.00000
HETATM    17 Pt                  4.87629   5.67254   6.81280  Pt1   1 1   0.00000
HETATM    18 Pt                  4.87759   8.46571   6.89327  Pt1   1 1   0.00000
HETATM    19 Pt                  0.82177   1.45188   4.49898  Pt1   1 1   0.00000
HETATM    20 Pt                  0.81663   4.27427   4.53557  Pt1   1 1   0.00000
HETATM    21 Pt                  0.82032   7.07772   4.48139  Pt1   1 1   0.00000
HETATM    22 Pt                  3.25334   2.86397   4.49756  Pt1   1 1   0.00000
HETATM    23 Pt                  3.25310   5.67448   4.49390  Pt1   1 1   0.00000
HETATM    24 Pt                  3.26201   8.50220   4.52111  Pt1   1 1   0.00000
HETATM    25 Pt                  5.69817   4.27824   4.45555  Pt1   1 1   0.00000
HETATM    26 Pt                  5.68696   7.08677   4.49493  Pt1   1 1   0.00000
HETATM    27 Pt                  5.69358   9.89521   4.49511  Pt1   1 1   0.00000
HETATM    28 Pt                  1.62865   2.87247   2.20965  Pt1   1 1   0.00000
HETATM    29 Pt                  1.62690   5.68035   2.19241  Pt1   1 1   0.00000
HETATM    30 Pt                  1.63008   8.49752   2.18269  Pt1   1 1   0.00000
HETATM    31 Pt                  4.06846   4.27241   2.16301  Pt1   1 1   0.00000
HETATM    32 Pt                  4.06279   7.09029   2.18497  Pt1   1 1   0.00000
HETATM    33 Pt                  4.06935   9.90763   2.17797  Pt1   1 1   0.00000
HETATM    34 Pt                  6.50388   5.68850   2.15697  Pt1   1 1   0.00000
HETATM    35 Pt                  6.50349   8.49985   2.20199  Pt1   1 1   0.00000
HETATM    36 Pt                  6.50293  11.31386   2.15654  Pt1   1 1   0.00000
HETATM    37 Pt                  0.00239   0.06572  21.99328  Pt1   1 1   0.00000
HETATM    38 Pt                  0.00080   2.88209  22.01963  Pt1   1 1   0.00000
HETATM    39 Pt                  0.00031   5.68858  22.01211  Pt1   1 1   0.00000
HETATM    40 Pt                  2.43358   1.47000  22.01557  Pt1   1 1   0.00000
HETATM    41 Pt                  2.43303   4.28726  22.02121  Pt1   1 1   0.00000
HETATM    42 Pt                  2.44030   7.10169  22.00668  Pt1   1 1   0.00000
HETATM    43 Pt                  4.86982   2.87399  21.98585  Pt1   1 1   0.00000
HETATM    44 Pt                  4.87406   5.69564  21.99575  Pt1   1 1   0.00000
HETATM    45 Pt                  4.87322   8.50733  22.00882  Pt1   1 1   0.00000
HETATM    46 C                   2.98021   6.60511  10.93660   C1   1 1   0.00000
HETATM    47 C                   1.67321   7.31411  10.83940   C1   1 1   0.00000
HETATM    48 C                   3.52454   5.98512  12.19313   C1   1 1   0.00000
HETATM    49 H                   6.17864   6.96266  10.26474   H1   1 1   0.00000
HETATM    50 H                   4.44145   9.66688  10.87575   H1   1 1   0.00000
HETATM    51 H                   0.79807   4.23183  10.17448   H1   1 1   0.00000
HETATM    52 H                   3.22126   2.87209  10.08880   H1   1 1   0.00000
HETATM    53 H                   0.95769   7.35454  11.66996   H1   1 1   0.00000
HETATM    54 H                   4.17511   5.12592  11.98164   H1   1 1   0.00000
HETATM    55 H                   4.13001   6.74249  12.72124   H1   1 1   0.00000
HETATM    56 H                   2.70847   5.67148  12.86555   H1   1 1   0.00000
END

XTLGRF 200
DESCRP ts28_scan_159
REMARK Created by AMSinput
RUTYPE NORMAL RUN
RUTYPE ENDPO 1.0
RUTYPE MAXIT 500
BOND RESTRAINT 47 46 1.590008540857564 2500.0 1.0 0.0
#refdata 
CRYSTX     8.44295    8.44294   22.16730   90.00000   90.00000   60.00000
HETATM     1 Pt                  1.63315   2.81951   9.23586  Pt1   1 1   0.00000
HETATM     2 Pt                  1.66413   5.68747   9.42371  Pt1   1 1   0.00000
HETATM     3 Pt                  1.61599   8.51370   9.23552  Pt1   1 1   0.00000
HETATM     4 Pt                  4.12769   4.22750   9.12727  Pt1   1 1   0.00000
HETATM     5 Pt                  4.06790   7.07206   9.29756  Pt1   1 1   0.00000
HETATM     6 Pt                  4.12547   9.85448   9.37061  Pt1   1 1   0.00000
HETATM     7 Pt                  6.51210   5.62077   9.20941  Pt1   1 1   0.00000
HETATM     8 Pt                  6.50993   8.46478   9.30464  Pt1   1 1   0.00000
HETATM     9 Pt                  6.48548  11.29397   9.10194  Pt1   1 1   0.00000
HETATM    10 Pt                  0.01457   0.04725   6.80095  Pt1   1 1   0.00000
HETATM    11 Pt                  0.00584   2.85280   6.83337  Pt1   1 1   0.00000
HETATM    12 Pt                  0.01933   5.65056   6.87126  Pt1   1 1   0.00000
HETATM    13 Pt                  2.45449   1.44426   6.89620  Pt1   1 1   0.00000
HETATM    14 Pt                  2.42919   4.27803   6.87149  Pt1   1 1   0.00000
HETATM    15 Pt                  2.44117   7.07223   6.83605  Pt1   1 1   0.00000
HETATM    16 Pt                  4.87024   2.83466   6.78538  Pt1   1 1   0.00000
HETATM    17 Pt                  4.88087   5.67923   6.82066  Pt1   1 1   0.00000
HETATM    18 Pt                  4.88159   8.47168   6.90816  Pt1   1 1   0.00000
HETATM    19 Pt                  0.82325   1.45038   4.50453  Pt1   1 1   0.00000
HETATM    20 Pt                  0.81806   4.27186   4.54507  Pt1   1 1   0.00000
HETATM    21 Pt                  0.82276   7.07525   4.49056  Pt1   1 1   0.00000
HETATM    22 Pt                  3.25701   2.86179   4.50507  Pt1   1 1   0.00000
HETATM    23 Pt                  3.25423   5.67374   4.50622  Pt1   1 1   0.00000
HETATM    24 Pt                  3.26234   8.50110   4.53396  Pt1   1 1   0.00000
HETATM    25 Pt                  5.69905   4.27482   4.46195  Pt1   1 1   0.00000
HETATM    26 Pt                  5.68723   7.08454   4.50314  Pt1   1 1   0.00000
HETATM    27 Pt                  5.69368   9.89300   4.50362  Pt1   1 1   0.00000
HETATM    28 Pt                  1.63679   2.86914   2.21759  Pt1   1 1   0.00000
HETATM    29 Pt                  1.63328   5.67660   2.20294  Pt1   1 1   0.00000
HETATM    30 Pt                  1.63611   8.49361   2.19103  Pt1   1 1   0.00000
HETATM    31 Pt                  4.07517   4.27123   2.17016  Pt1   1 1   0.00000
HETATM    32 Pt                  4.06936   7.08672   2.19529  Pt1   1 1   0.00000
HETATM    33 Pt                  4.07571   9.90456   2.18703  Pt1   1 1   0.00000
HETATM    34 Pt                  6.51118   5.68370   2.16212  Pt1   1 1   0.00000
HETATM    35 Pt                  6.51154   8.49504   2.21139  Pt1   1 1   0.00000
HETATM    36 Pt                  6.50973  11.30912   2.16324  Pt1   1 1   0.00000
HETATM    37 Pt                  0.02131   0.06647  21.99794  Pt1   1 1   0.00000
HETATM    38 Pt                  0.01881   2.88303  22.02756  Pt1   1 1   0.00000
HETATM    39 Pt                  0.01794   5.68909  22.02062  Pt1   1 1   0.00000
HETATM    40 Pt                  2.45216   1.47036  22.02394  Pt1   1 1   0.00000
HETATM    41 Pt                  2.45164   4.28804  22.02838  Pt1   1 1   0.00000
HETATM    42 Pt                  2.45851   7.10235  22.01641  Pt1   1 1   0.00000
HETATM    43 Pt                  4.88834   2.87598  21.99229  Pt1   1 1   0.00000
HETATM    44 Pt                  4.89218   5.69624  22.00147  Pt1   1 1   0.00000
HETATM    45 Pt                  4.89159   8.50862  22.01894  Pt1   1 1   0.00000
HETATM    46 C                   3.02401   6.58131  10.93990   C1   1 1   0.00000
HETATM    47 C                   1.62941   7.33791  10.83610   C1   1 1   0.00000
HETATM    48 C                   3.52118   5.98265  12.22241   C1   1 1   0.00000
HETATM    49 H                   6.15719   6.98727  10.25785   H1   1 1   0.00000
HETATM    50 H                   4.42615   9.67497  10.89439   H1   1 1   0.00000
HETATM    51 H                   0.80379   4.25329  10.20117   H1   1 1   0.00000
HETATM    52 H                   3.24286   2.88231  10.09816   H1   1 1   0.00000
HETATM    53 H                   0.92676   7.36357  11.67762   H1   1 1   0.00000
HETATM    54 H                   4.20760   5.14160  12.05607   H1   1 1   0.00000
HETATM    55 H                   4.07152   6.76325  12.77876   H1   1 1   0.00000
HETATM    56 H                   2.67863   5.65167  12.85297   H1   1 1   0.00000
END

XTLGRF 200
DESCRP ts28_scan_169
REMARK Created by AMSinput
RUTYPE NORMAL RUN
RUTYPE ENDPO 1.0
RUTYPE MAXIT 500
BOND RESTRAINT 47 46 1.690099275190662 2500.0 1.0 0.0
#refdata 
CRYSTX     8.44295    8.44294   22.16730   90.00000   90.00000   60.00000
HETATM     1 Pt                  1.64487   2.83084   9.23625  Pt1   1 1   0.00000
HETATM     2 Pt                  1.68003   5.69771   9.44999  Pt1   1 1   0.00000
HETATM     3 Pt                  1.62398   8.53010   9.24302  Pt1   1 1   0.00000
HETATM     4 Pt                  4.13851   4.23544   9.13175  Pt1   1 1   0.00000
HETATM     5 Pt                  4.08245   7.08185   9.30802  Pt1   1 1   0.00000
HETATM     6 Pt                  4.13676   9.86227   9.37836  Pt1   1 1   0.00000
HETATM     7 Pt                  6.52133   5.63064   9.20872  Pt1   1 1   0.00000
HETATM     8 Pt                  6.52593   8.47721   9.31251  Pt1   1 1   0.00000
HETATM     9 Pt                  6.49884  11.30198   9.11451  Pt1   1 1   0.00000
HETATM    10 Pt                  0.02330   0.05318   6.80696  Pt1   1 1   0.00000
HETATM    11 Pt                  0.01530   2.86110   6.83662  Pt1   1 1   0.00000
HETATM    12 Pt                  0.03096   5.65940   6.87759  Pt1   1 1   0.00000
HETATM    13 Pt                  2.46379   1.44962   6.90133  Pt1   1 1   0.00000
HETATM    14 Pt                  2.43944   4.28451   6.87317  Pt1   1 1   0.00000
HETATM    15 Pt                  2.45005   7.07899   6.84947  Pt1   1 1   0.00000
HETATM    16 Pt                  4.88122   2.83962   6.79216  Pt1   1 1   0.00000
HETATM    17 Pt                  4.88906   5.68674   6.82415  Pt1   1 1   0.00000
HETATM    18 Pt                  4.89136   8.47731   6.91646  Pt1   1 1   0.00000
HETATM    19 Pt                  0.82894   1.45543   4.50764  Pt1   1 1   0.00000
HETATM    20 Pt                  0.82495   4.27697   4.54745  Pt1   1 1   0.00000
HETATM    21 Pt                  0.83028   7.08135   4.49678  Pt1   1 1   0.00000
HETATM    22 Pt                  3.26489   2.86570   4.50736  Pt1   1 1   0.00000
HETATM    23 Pt                  3.26076   5.67881   4.51255  Pt1   1 1   0.00000
HETATM    24 Pt                  3.26862   8.50647   4.54112  Pt1   1 1   0.00000
HETATM    25 Pt                  5.70621   4.27947   4.46532  Pt1   1 1   0.00000
HETATM    26 Pt                  5.69393   7.09085   4.50711  Pt1   1 1   0.00000
HETATM    27 Pt                  5.70004   9.89813   4.50746  Pt1   1 1   0.00000
HETATM    28 Pt                  1.64068   2.87128   2.22046  Pt1   1 1   0.00000
HETATM    29 Pt                  1.63765   5.67950   2.20792  Pt1   1 1   0.00000
HETATM    30 Pt                  1.63915   8.49580   2.19498  Pt1   1 1   0.00000
HETATM    31 Pt                  4.07842   4.27427   2.17301  Pt1   1 1   0.00000
HETATM    32 Pt                  4.07215   7.09029   2.20122  Pt1   1 1   0.00000
HETATM    33 Pt                  4.07865   9.90714   2.18913  Pt1   1 1   0.00000
HETATM    34 Pt                  6.51391   5.68702   2.16625  Pt1   1 1   0.00000
HETATM    35 Pt                  6.51411   8.49860   2.21525  Pt1   1 1   0.00000
HETATM    36 Pt                  6.51379  11.31168   2.16503  Pt1   1 1   0.00000
HETATM    37 Pt                  0.02270   0.06597  22.00123  Pt1   1 1   0.00000
HETATM    38 Pt                  0.02009   2.88380  22.03366  Pt1   1 1   0.00000
HETATM    39 Pt                  0.01924   5.68838  22.02382  Pt1   1 1   0.00000
HETATM    40 Pt                  2.45314   1.47015  22.02624  Pt1   1 1   0.00000
HETATM    41 Pt                  2.45319   4.28807  22.03194  Pt1   1 1   0.00000
HETATM    42 Pt                  2.45875   7.10190  22.01985  Pt1   1 1   0.00000
HETATM    43 Pt                  4.89010   2.87599  21.99415  Pt1   1 1   0.00000
HETATM    44 Pt                  4.89325   5.69555  22.00576  Pt1   1 1   0.00000
HETATM    45 Pt                  4.89132   8.50790  22.02320  Pt1   1 1   0.00000
HETATM    46 C                   3.06791   6.55751  10.94320   C1   1 1   0.00000
HETATM    47 C                   1.58551   7.36171  10.83280   C1   1 1   0.00000
HETATM    48 C                   3.54338   5.97237  12.23637   C1   1 1   0.00000
HETATM    49 H                   6.17830   6.99561  10.25999   H1   1 1   0.00000
HETATM    50 H                   4.43172   9.68183  10.90165   H1   1 1   0.00000
HETATM    51 H                   0.81296   4.26131  10.21706   H1   1 1   0.00000
HETATM    52 H                   3.25290   2.89178  10.10107   H1   1 1   0.00000
HETATM    53 H                   0.90334   7.36784  11.69196   H1   1 1   0.00000
HETATM    54 H                   4.23919   5.13476  12.08921   H1   1 1   0.00000
HETATM    55 H                   4.07512   6.76174  12.79857   H1   1 1   0.00000
HETATM    56 H                   2.69102   5.63866  12.85015   H1   1 1   0.00000
END

XTLGRF 200
DESCRP ts28_scan_179
REMARK Created by AMSinput
RUTYPE NORMAL RUN
RUTYPE ENDPO 1.0
RUTYPE MAXIT 500
BOND RESTRAINT 47 46 1.790014592119293 2500.0 1.0 0.0
#refdata 
CRYSTX     8.44295    8.44294   22.16730   90.00000   90.00000   60.00000
HETATM     1 Pt                  1.69268   2.85978   9.27413  Pt1   1 1   0.00000
HETATM     2 Pt                  1.72127   5.71520   9.47394  Pt1   1 1   0.00000
HETATM     3 Pt                  1.66839   8.56470   9.26546  Pt1   1 1   0.00000
HETATM     4 Pt                  4.18970   4.25979   9.17071  Pt1   1 1   0.00000
HETATM     5 Pt                  4.12205   7.10998   9.33796  Pt1   1 1   0.00000
HETATM     6 Pt                  4.18093   9.88921   9.41196  Pt1   1 1   0.00000
HETATM     7 Pt                  6.56801   5.66118   9.23864  Pt1   1 1   0.00000
HETATM     8 Pt                  6.56693   8.50308   9.34308  Pt1   1 1   0.00000
HETATM     9 Pt                  6.54783  11.32802   9.15518  Pt1   1 1   0.00000
HETATM    10 Pt                  0.07321   0.07450   6.83960  Pt1   1 1   0.00000
HETATM    11 Pt                  0.06751   2.88192   6.87252  Pt1   1 1   0.00000
HETATM    12 Pt                  0.07993   5.67979   6.91110  Pt1   1 1   0.00000
HETATM    13 Pt                  2.51555   1.47097   6.93513  Pt1   1 1   0.00000
HETATM    14 Pt                  2.49056   4.30426   6.90598  Pt1   1 1   0.00000
HETATM    15 Pt                  2.50025   7.09791   6.88131  Pt1   1 1   0.00000
HETATM    16 Pt                  4.93277   2.85987   6.83459  Pt1   1 1   0.00000
HETATM    17 Pt                  4.93880   5.70613   6.85807  Pt1   1 1   0.00000
HETATM    18 Pt                  4.94162   8.49708   6.94808  Pt1   1 1   0.00000
HETATM    19 Pt                  0.87596   1.47496   4.54275  Pt1   1 1   0.00000
HETATM    20 Pt                  0.87127   4.29646   4.57974  Pt1   1 1   0.00000
HETATM    21 Pt                  0.87626   7.09947   4.53025  Pt1   1 1   0.00000
HETATM    22 Pt                  3.31186   2.88508   4.54444  Pt1   1 1   0.00000
HETATM    23 Pt                  3.30751   5.69787   4.54727  Pt1   1 1   0.00000
HETATM    24 Pt                  3.31575   8.52545   4.57614  Pt1   1 1   0.00000
HETATM    25 Pt                  5.75297   4.29738   4.50361  Pt1   1 1   0.00000
HETATM    26 Pt                  5.74124   7.10933   4.54234  Pt1   1 1   0.00000
HETATM    27 Pt                  5.74609   9.91750   4.54499  Pt1   1 1   0.00000
HETATM    28 Pt                  1.67423   2.89631   2.25602  Pt1   1 1   0.00000
HETATM    29 Pt                  1.67179   5.70534   2.24224  Pt1   1 1   0.00000
HETATM    30 Pt                  1.67473   8.52261   2.23147  Pt1   1 1   0.00000
HETATM    31 Pt                  4.11198   4.30132   2.21199  Pt1   1 1   0.00000
HETATM    32 Pt                  4.10580   7.11702   2.23693  Pt1   1 1   0.00000
HETATM    33 Pt                  4.11485   9.93456   2.22779  Pt1   1 1   0.00000
HETATM    34 Pt                  6.54724   5.71420   2.20288  Pt1   1 1   0.00000
HETATM    35 Pt                  6.54914   8.52505   2.24985  Pt1   1 1   0.00000
HETATM    36 Pt                  6.54946  11.33915   2.20291  Pt1   1 1   0.00000
HETATM    37 Pt                  0.04380   0.10198  22.03902  Pt1   1 1   0.00000
HETATM    38 Pt                  0.04215   2.91863  22.06794  Pt1   1 1   0.00000
HETATM    39 Pt                  0.04001   5.72418  22.05885  Pt1   1 1   0.00000
HETATM    40 Pt                  2.47599   1.50464  22.06456  Pt1   1 1   0.00000
HETATM    41 Pt                  2.47601   4.32223  22.06832  Pt1   1 1   0.00000
HETATM    42 Pt                  2.48050   7.13638  22.05658  Pt1   1 1   0.00000
HETATM    43 Pt                  4.91281   2.91388  22.03378  Pt1   1 1   0.00000
HETATM    44 Pt                  4.91560   5.73189  22.04276  Pt1   1 1   0.00000
HETATM    45 Pt                  4.91318   8.54395  22.05864  Pt1   1 1   0.00000
HETATM    46 C                   3.11171   6.53371  10.94650   C1   1 1   0.00000
HETATM    47 C                   1.54171   7.38551  10.82950   C1   1 1   0.00000
HETATM    48 C                   3.56674   5.97010  12.25536   C1   1 1   0.00000
HETATM    49 H                   6.17758   7.02515  10.28283   H1   1 1   0.00000
HETATM    50 H                   4.47767   9.70031  10.93481   H1   1 1   0.00000
HETATM    51 H                   0.85606   4.27162  10.24904   H1   1 1   0.00000
HETATM    52 H                   3.29751   2.91375  10.14021   H1   1 1   0.00000
HETATM    53 H                   0.87492   7.38942  11.69901   H1   1 1   0.00000
HETATM    54 H                   4.34026   5.19896  12.13096   H1   1 1   0.00000
HETATM    55 H                   3.99482   6.79072  12.85818   H1   1 1   0.00000
HETATM    56 H                   2.71837   5.54731  12.81610   H1   1 1   0.00000
END

XTLGRF 200
DESCRP ts28_scan_189
REMARK Created by AMSinput
RUTYPE NORMAL RUN
RUTYPE ENDPO 1.0
RUTYPE MAXIT 500
BOND RESTRAINT 47 46 1.889929914044434 2500.0 1.0 0.0
#refdata 
CRYSTX     8.44295    8.44294   22.16730   90.00000   90.00000   60.00000
HETATM     1 Pt                  1.76119   2.89891   9.33866  Pt1   1 1   0.00000
HETATM     2 Pt                  1.78429   5.72916   9.50915  Pt1   1 1   0.00000
HETATM     3 Pt                  1.73538   8.61833   9.30760  Pt1   1 1   0.00000
HETATM     4 Pt                  4.26249   4.29719   9.24479  Pt1   1 1   0.00000
HETATM     5 Pt                  4.18011   7.15273   9.38957  Pt1   1 1   0.00000
HETATM     6 Pt                  4.25239   9.92992   9.48498  Pt1   1 1   0.00000
HETATM     7 Pt                  6.63384   5.70474   9.29865  Pt1   1 1   0.00000
HETATM     8 Pt                  6.62833   8.53509   9.40995  Pt1   1 1   0.00000
HETATM     9 Pt                  6.63012  11.36832   9.26129  Pt1   1 1   0.00000
HETATM    10 Pt                  0.13696   0.11529   6.90766  Pt1   1 1   0.00000
HETATM    11 Pt                  0.13415   2.92628   6.93678  Pt1   1 1   0.00000
HETATM    12 Pt                  0.14365   5.72506   6.98531  Pt1   1 1   0.00000
HETATM    13 Pt                  2.58229   1.51865   6.99303  Pt1   1 1   0.00000
HETATM    14 Pt                  2.56118   4.34724   6.96875  Pt1   1 1   0.00000
HETATM    15 Pt                  2.56668   7.14381   6.93885  Pt1   1 1   0.00000
HETATM    16 Pt                  5.00568   2.90275   6.92106  Pt1   1 1   0.00000
HETATM    17 Pt                  5.00501   5.74975   6.92421  Pt1   1 1   0.00000
HETATM    18 Pt                  5.00706   8.54201   7.01216  Pt1   1 1   0.00000
HETATM    19 Pt                  0.93866   1.52793   4.60684  Pt1   1 1   0.00000
HETATM    20 Pt                  0.93257   4.34867   4.64586  Pt1   1 1   0.00000
HETATM    21 Pt                  0.93846   7.15191   4.59806  Pt1   1 1   0.00000
HETATM    22 Pt                  3.37621   2.93966   4.61228  Pt1   1 1   0.00000
HETATM    23 Pt                  3.36946   5.75102   4.61294  Pt1   1 1   0.00000
HETATM    24 Pt                  3.37902   8.57890   4.63884  Pt1   1 1   0.00000
HETATM    25 Pt                  5.81485   4.34832   4.57838  Pt1   1 1   0.00000
HETATM    26 Pt                  5.80283   7.16202   4.60825  Pt1   1 1   0.00000
HETATM    27 Pt                  5.80723   9.97183   4.61663  Pt1   1 1   0.00000
HETATM    28 Pt                  1.72944   2.94299   2.32065  Pt1   1 1   0.00000
HETATM    29 Pt                  1.72613   5.75073   2.30946  Pt1   1 1   0.00000
HETATM    30 Pt                  1.72715   8.56846   2.29835  Pt1   1 1   0.00000
HETATM    31 Pt                  4.16727   4.34603   2.28347  Pt1   1 1   0.00000
HETATM    32 Pt                  4.16159   7.16206   2.30324  Pt1   1 1   0.00000
HETATM    33 Pt                  4.16766   9.97945   2.29794  Pt1   1 1   0.00000
HETATM    34 Pt                  6.60228   5.75895   2.27110  Pt1   1 1   0.00000
HETATM    35 Pt                  6.60192   8.57156   2.31744  Pt1   1 1   0.00000
HETATM    36 Pt                  6.60325  11.38385   2.27500  Pt1   1 1   0.00000
HETATM    37 Pt                  0.08500   0.13349  22.10432  Pt1   1 1   0.00000
HETATM    38 Pt                  0.08329   2.95068  22.13409  Pt1   1 1   0.00000
HETATM    39 Pt                  0.08391   5.75614  22.12750  Pt1   1 1   0.00000
HETATM    40 Pt                  2.51759   1.53674  22.13086  Pt1   1 1   0.00000
HETATM    41 Pt                  2.51958   4.35465  22.13739  Pt1   1 1   0.00000
HETATM    42 Pt                  2.52253   7.16864  22.12554  Pt1   1 1   0.00000
HETATM    43 Pt                  4.95345   2.94180  22.10711  Pt1   1 1   0.00000
HETATM    44 Pt                  4.95674   5.76100  22.11324  Pt1   1 1   0.00000
HETATM    45 Pt                  4.95682   8.57479  22.12636  Pt1   1 1   0.00000
HETATM    46 C                   3.15551   6.50991  10.94980   C1   1 1   0.00000
HETATM    47 C                   1.49791   7.40931  10.82620   C1   1 1   0.00000
HETATM    48 C                   3.57334   6.00737  12.29478   C1   1 1   0.00000
HETATM    49 H                   6.22024   7.05916  10.34871   H1   1 1   0.00000
HETATM    50 H                   4.53600   9.72916  11.01006   H1   1 1   0.00000
HETATM    51 H                   0.91249   4.29156  10.31309   H1   1 1   0.00000
HETATM    52 H                   3.36487   2.94831  10.21162   H1   1 1   0.00000
HETATM    53 H                   0.87738   7.40848  11.73021   H1   1 1   0.00000
HETATM    54 H                   4.41759   5.30341  12.22936   H1   1 1   0.00000
HETATM    55 H                   3.89009   6.86743  12.91127   H1   1 1   0.00000
HETATM    56 H                   2.73221   5.51397  12.80885   H1   1 1   0.00000
END

XTLGRF 200
DESCRP ts28_scan_199
REMARK Created by AMSinput
RUTYPE NORMAL RUN
RUTYPE ENDPO 1.0
RUTYPE MAXIT 500
BOND RESTRAINT 47 46 1.990020653159157 2500.0 1.0 0.0
#refdata 
CRYSTX     8.44295    8.44294   22.16730   90.00000   90.00000   60.00000
HETATM     1 Pt                  2.01585   3.06431   9.58797  Pt1   1 1   0.00000
HETATM     2 Pt                  2.02860   5.81805   9.49295  Pt1   1 1   0.00000
HETATM     3 Pt                  2.04860   8.81522   9.53579  Pt1   1 1   0.00000
HETATM     4 Pt                  4.53758   4.48663   9.49365  Pt1   1 1   0.00000
HETATM     5 Pt                  4.40061   7.34330   9.64402  Pt1   1 1   0.00000
HETATM     6 Pt                  4.55479  10.14228   9.71051  Pt1   1 1   0.00000
HETATM     7 Pt                  6.89730   5.88600   9.50250  Pt1   1 1   0.00000
HETATM     8 Pt                  6.90107   8.69675   9.64501  Pt1   1 1   0.00000
HETATM     9 Pt                  6.97885  11.56180   9.65417  Pt1   1 1   0.00000
HETATM    10 Pt                  0.39917   0.29604   7.13271  Pt1   1 1   0.00000
HETATM    11 Pt                  0.39665   3.11012   7.14973  Pt1   1 1   0.00000
HETATM    12 Pt                  0.38310   5.92073   7.18709  Pt1   1 1   0.00000
HETATM    13 Pt                  2.85700   1.71159   7.20931  Pt1   1 1   0.00000
HETATM    14 Pt                  2.82752   4.51379   7.15954  Pt1   1 1   0.00000
HETATM    15 Pt                  2.83347   7.34809   7.11296  Pt1   1 1   0.00000
HETATM    16 Pt                  5.29018   3.09093   7.19406  Pt1   1 1   0.00000
HETATM    17 Pt                  5.26218   5.93592   7.14187  Pt1   1 1   0.00000
HETATM    18 Pt                  5.27111   8.73008   7.24024  Pt1   1 1   0.00000
HETATM    19 Pt                  1.18168   1.71911   4.81539  Pt1   1 1   0.00000
HETATM    20 Pt                  1.16915   4.53477   4.83691  Pt1   1 1   0.00000
HETATM    21 Pt                  1.17153   7.34389   4.80355  Pt1   1 1   0.00000
HETATM    22 Pt                  3.61290   3.13569   4.82727  Pt1   1 1   0.00000
HETATM    23 Pt                  3.61393   5.93962   4.80954  Pt1   1 1   0.00000
HETATM    24 Pt                  3.62151   8.76949   4.83631  Pt1   1 1   0.00000
HETATM    25 Pt                  6.05507   4.53185   4.80695  Pt1   1 1   0.00000
HETATM    26 Pt                  6.04195   7.35201   4.81923  Pt1   1 1   0.00000
HETATM    27 Pt                  6.04457  10.16426   4.84247  Pt1   1 1   0.00000
HETATM    28 Pt                  1.96388   3.13025   2.51239  Pt1   1 1   0.00000
HETATM    29 Pt                  1.96126   5.94154   2.50672  Pt1   1 1   0.00000
HETATM    30 Pt                  1.95992   8.75778   2.50120  Pt1   1 1   0.00000
HETATM    31 Pt                  4.39750   4.53713   2.50069  Pt1   1 1   0.00000
HETATM    32 Pt                  4.39710   7.35383   2.50057  Pt1   1 1   0.00000
HETATM    33 Pt                  4.39932  10.16535   2.51288  Pt1   1 1   0.00000
HETATM    34 Pt                  6.83489   5.94706   2.48442  Pt1   1 1   0.00000
HETATM    35 Pt                  6.83353   8.76530   2.52059  Pt1   1 1   0.00000
HETATM    36 Pt                  6.83670  11.57364   2.49375  Pt1   1 1   0.00000
HETATM    37 Pt                  0.31598   0.31501   0.14758  Pt1   1 1   0.00000
HETATM    38 Pt                  0.31056   3.13104   0.16834  Pt1   1 1   0.00000
HETATM    39 Pt                  0.31001   5.93787   0.16746  Pt1   1 1   0.00000
HETATM    40 Pt                  2.74556   1.72015   0.16684  Pt1   1 1   0.00000
HETATM    41 Pt                  2.75158   4.53062   0.16817  Pt1   1 1   0.00000
HETATM    42 Pt                  2.75299   7.34974   0.15965  Pt1   1 1   0.00000
HETATM    43 Pt                  5.18843   3.12639   0.16614  Pt1   1 1   0.00000
HETATM    44 Pt                  5.18638   5.93929   0.15491  Pt1   1 1   0.00000
HETATM    45 Pt                  5.18997   8.75379   0.16304  Pt1   1 1   0.00000
HETATM    46 C                   3.19941   6.48611  10.95310   C1   1 1   0.00000
HETATM    47 C                   1.45401   7.43311  10.82290   C1   1 1   0.00000
HETATM    48 C                   3.42728   6.14531  12.39778   C1   1 1   0.00000
HETATM    49 H                   6.09239   7.25734  10.46735   H1   1 1   0.00000
HETATM    50 H                   4.80719   9.92089  11.23747   H1   1 1   0.00000
HETATM    51 H                   0.92440   3.89655  10.67366   H1   1 1   0.00000
HETATM    52 H                   3.62273   3.14094  10.45087   H1   1 1   0.00000
HETATM    53 H                   1.22500   7.43832  11.89577   H1   1 1   0.00000
HETATM    54 H                   4.38886   5.62366  12.51731   H1   1 1   0.00000
HETATM    55 H                   3.47432   7.06916  13.00030   H1   1 1   0.00000
HETATM    56 H                   2.62324   5.50433  12.79315   H1   1 1   0.00000
END

XTLGRF 200
DESCRP ts28_scan_209
REMARK Created by AMSinput
RUTYPE NORMAL RUN
RUTYPE ENDPO 1.0
RUTYPE MAXIT 500
BOND RESTRAINT 47 46 2.089935979880723 2500.0 1.0 0.0
#refdata 
CRYSTX     8.44295    8.44294   22.16730   90.00000   90.00000   60.00000
HETATM     1 Pt                  1.92322   3.21706   9.67101  Pt1   1 1   0.00000
HETATM     2 Pt                  1.92050   5.99298   9.52458  Pt1   1 1   0.00000
HETATM     3 Pt                  1.98678   8.95330   9.65383  Pt1   1 1   0.00000
HETATM     4 Pt                  4.38949   4.77072   9.76364  Pt1   1 1   0.00000
HETATM     5 Pt                  4.34459   7.56944   9.72930  Pt1   1 1   0.00000
HETATM     6 Pt                  4.47651  10.35888   9.80750  Pt1   1 1   0.00000
HETATM     7 Pt                  6.82371   6.05862   9.60725  Pt1   1 1   0.00000
HETATM     8 Pt                  6.82185   8.87678   9.73648  Pt1   1 1   0.00000
HETATM     9 Pt                  6.88917  11.75155   9.75539  Pt1   1 1   0.00000
HETATM    10 Pt                  0.33772   0.46770   7.23806  Pt1   1 1   0.00000
HETATM    11 Pt                  0.33108   3.28283   7.23977  Pt1   1 1   0.00000
HETATM    12 Pt                  0.31085   6.09419   7.25924  Pt1   1 1   0.00000
HETATM    13 Pt                  2.79715   1.88553   7.30435  Pt1   1 1   0.00000
HETATM    14 Pt                  2.77397   4.67710   7.23992  Pt1   1 1   0.00000
HETATM    15 Pt                  2.77886   7.52021   7.19556  Pt1   1 1   0.00000
HETATM    16 Pt                  5.21175   3.29866   7.34379  Pt1   1 1   0.00000
HETATM    17 Pt                  5.20018   6.10233   7.25456  Pt1   1 1   0.00000
HETATM    18 Pt                  5.20914   8.91719   7.32492  Pt1   1 1   0.00000
HETATM    19 Pt                  1.15380   1.86661   4.91363  Pt1   1 1   0.00000
HETATM    20 Pt                  1.13939   4.68094   4.91474  Pt1   1 1   0.00000
HETATM    21 Pt                  1.14253   7.49487   4.89949  Pt1   1 1   0.00000
HETATM    22 Pt                  3.58939   3.27952   4.92341  Pt1   1 1   0.00000
HETATM    23 Pt                  3.58826   6.08854   4.90737  Pt1   1 1   0.00000
HETATM    24 Pt                  3.59548   8.91984   4.92778  Pt1   1 1   0.00000
HETATM    25 Pt                  6.02241   4.67782   4.92122  Pt1   1 1   0.00000
HETATM    26 Pt                  6.01552   7.50117   4.91487  Pt1   1 1   0.00000
HETATM    27 Pt                  6.01640  10.31692   4.93576  Pt1   1 1   0.00000
HETATM    28 Pt                  1.96120   3.25813   2.60150  Pt1   1 1   0.00000
HETATM    29 Pt                  1.95665   6.07261   2.59947  Pt1   1 1   0.00000
HETATM    30 Pt                  1.95738   8.88759   2.59982  Pt1   1 1   0.00000
HETATM    31 Pt                  4.39365   4.66648   2.60238  Pt1   1 1   0.00000
HETATM    32 Pt                  4.39315   7.48133   2.59929  Pt1   1 1   0.00000
HETATM    33 Pt                  4.39391  10.29506   2.60710  Pt1   1 1   0.00000
HETATM    34 Pt                  6.83090   6.07521   2.58459  Pt1   1 1   0.00000
HETATM    35 Pt                  6.82572   8.89325   2.60487  Pt1   1 1   0.00000
HETATM    36 Pt                  6.83056  11.70376   2.59772  Pt1   1 1   0.00000
HETATM    37 Pt                  0.32558   0.42584   0.25079  Pt1   1 1   0.00000
HETATM    38 Pt                  0.32433   3.24231   0.26007  Pt1   1 1   0.00000
HETATM    39 Pt                  0.31998   6.05204   0.25883  Pt1   1 1   0.00000
HETATM    40 Pt                  2.75713   1.83346   0.25982  Pt1   1 1   0.00000
HETATM    41 Pt                  2.76244   4.64479   0.25793  Pt1   1 1   0.00000
HETATM    42 Pt                  2.76307   7.46457   0.25727  Pt1   1 1   0.00000
HETATM    43 Pt                  5.19859   3.24318   0.26249  Pt1   1 1   0.00000
HETATM    44 Pt                  5.19630   6.05365   0.25311  Pt1   1 1   0.00000
HETATM    45 Pt                  5.20158   8.86713   0.26151  Pt1   1 1   0.00000
HETATM    46 C                   3.24321   6.46231  10.95640   C1   1 1   0.00000
HETATM    47 C                   1.41021   7.45691  10.81960   C1   1 1   0.00000
HETATM    48 C                   3.37293   6.27891  12.44770   C1   1 1   0.00000
HETATM    49 H                   6.02698   7.42929  10.56148   H1   1 1   0.00000
HETATM    50 H                   4.70431  10.08445  11.33097   H1   1 1   0.00000
HETATM    51 H                   0.82760   4.00082  10.76699   H1   1 1   0.00000
HETATM    52 H                   3.52869   3.32883  10.57533   H1   1 1   0.00000
HETATM    53 H                   1.30046   7.44446  11.90865   H1   1 1   0.00000
HETATM    54 H                   4.38517   5.91659  12.68156   H1   1 1   0.00000
HETATM    55 H                   3.23460   7.23385  12.98127   H1   1 1   0.00000
HETATM    56 H                   2.64251   5.54644  12.82728   H1   1 1   0.00000
END

XTLGRF 200
DESCRP ts28_scan_219
REMARK Created by AMSinput
RUTYPE NORMAL RUN
RUTYPE ENDPO 1.0
RUTYPE MAXIT 500
BOND RESTRAINT 47 46 2.190026721298167 2500.0 1.0 0.0
#refdata 
CRYSTX     8.44295    8.44294   22.16730   90.00000   90.00000   60.00000
HETATM     1 Pt                  1.91469   3.25781   9.68962  Pt1   1 1   0.00000
HETATM     2 Pt                  1.91558   6.04271   9.55141  Pt1   1 1   0.00000
HETATM     3 Pt                  1.97424   8.98881   9.68158  Pt1   1 1   0.00000
HETATM     4 Pt                  4.37130   4.83217   9.82953  Pt1   1 1   0.00000
HETATM     5 Pt                  4.34171   7.62163   9.75609  Pt1   1 1   0.00000
HETATM     6 Pt                  4.45983  10.40510   9.83362  Pt1   1 1   0.00000
HETATM     7 Pt                  6.81485   6.10338   9.63321  Pt1   1 1   0.00000
HETATM     8 Pt                  6.81267   8.92450   9.75150  Pt1   1 1   0.00000
HETATM     9 Pt                  6.86820  11.79565   9.77156  Pt1   1 1   0.00000
HETATM    10 Pt                  0.31416   0.50437   7.26459  Pt1   1 1   0.00000
HETATM    11 Pt                  0.31048   3.31883   7.26549  Pt1   1 1   0.00000
HETATM    12 Pt                  0.29003   6.12989   7.28191  Pt1   1 1   0.00000
HETATM    13 Pt                  2.77550   1.92168   7.32559  Pt1   1 1   0.00000
HETATM    14 Pt                  2.75545   4.71316   7.26313  Pt1   1 1   0.00000
HETATM    15 Pt                  2.75886   7.55651   7.22099  Pt1   1 1   0.00000
HETATM    16 Pt                  5.18649   3.33838   7.37022  Pt1   1 1   0.00000
HETATM    17 Pt                  5.17934   6.13528   7.28387  Pt1   1 1   0.00000
HETATM    18 Pt                  5.18762   8.95738   7.34522  Pt1   1 1   0.00000
HETATM    19 Pt                  1.12172   1.89698   4.93967  Pt1   1 1   0.00000
HETATM    20 Pt                  1.10687   4.71238   4.94147  Pt1   1 1   0.00000
HETATM    21 Pt                  1.11067   7.52444   4.92692  Pt1   1 1   0.00000
HETATM    22 Pt                  3.55777   3.31081   4.94477  Pt1   1 1   0.00000
HETATM    23 Pt                  3.55754   6.11857   4.93506  Pt1   1 1   0.00000
HETATM    24 Pt                  3.56233   8.95002   4.95172  Pt1   1 1   0.00000
HETATM    25 Pt                  5.98920   4.70815   4.94996  Pt1   1 1   0.00000
HETATM    26 Pt                  5.98271   7.53362   4.94363  Pt1   1 1   0.00000
HETATM    27 Pt                  5.98409  10.34913   4.95834  Pt1   1 1   0.00000
HETATM    28 Pt                  1.92193   3.29047   2.62875  Pt1   1 1   0.00000
HETATM    29 Pt                  1.91866   6.10392   2.62684  Pt1   1 1   0.00000
HETATM    30 Pt                  1.92079   8.91909   2.62822  Pt1   1 1   0.00000
HETATM    31 Pt                  4.35519   4.69822   2.63038  Pt1   1 1   0.00000
HETATM    32 Pt                  4.35533   7.51286   2.62765  Pt1   1 1   0.00000
HETATM    33 Pt                  4.35635  10.32678   2.63199  Pt1   1 1   0.00000
HETATM    34 Pt                  6.79185   6.10655   2.61591  Pt1   1 1   0.00000
HETATM    35 Pt                  6.78936   8.92363   2.62924  Pt1   1 1   0.00000
HETATM    36 Pt                  6.79267  11.73460   2.62600  Pt1   1 1   0.00000
HETATM    37 Pt                  0.28469   0.46213   0.28093  Pt1   1 1   0.00000
HETATM    38 Pt                  0.28307   3.27721   0.28950  Pt1   1 1   0.00000
HETATM    39 Pt                  0.27837   6.08916   0.28568  Pt1   1 1   0.00000
HETATM    40 Pt                  2.71521   1.86951   0.28993  Pt1   1 1   0.00000
HETATM    41 Pt                  2.72076   4.68135   0.28685  Pt1   1 1   0.00000
HETATM    42 Pt                  2.72087   7.50033   0.28470  Pt1   1 1   0.00000
HETATM    43 Pt                  5.15788   3.27929   0.29272  Pt1   1 1   0.00000
HETATM    44 Pt                  5.15524   6.08913   0.28537  Pt1   1 1   0.00000
HETATM    45 Pt                  5.16004   8.90404   0.29023  Pt1   1 1   0.00000
HETATM    46 C                   3.28711   6.43851  10.95970   C1   1 1   0.00000
HETATM    47 C                   1.36631   7.48071  10.81630   C1   1 1   0.00000
HETATM    48 C                   3.37417   6.31587  12.45873   C1   1 1   0.00000
HETATM    49 H                   6.03793   7.46537  10.58784   H1   1 1   0.00000
HETATM    50 H                   4.67877  10.11809  11.35767   H1   1 1   0.00000
HETATM    51 H                   0.82560   4.06072  10.77996   H1   1 1   0.00000
HETATM    52 H                   3.51513   3.36818  10.61143   H1   1 1   0.00000
HETATM    53 H                   1.30724   7.47011  11.90882   H1   1 1   0.00000
HETATM    54 H                   4.39956   6.02581  12.73091   H1   1 1   0.00000
HETATM    55 H                   3.16189   7.27245  12.96275   H1   1 1   0.00000
HETATM    56 H                   2.68284   5.54727  12.83814   H1   1 1   0.00000
END

XTLGRF 200
DESCRP ts28_scan_229
REMARK Created by AMSinput
RUTYPE NORMAL RUN
RUTYPE ENDPO 1.0
RUTYPE MAXIT 500
BOND RESTRAINT 47 46 2.289942051668556 2500.0 1.0 0.0
#refdata 
CRYSTX     8.44295    8.44294   22.16730   90.00000   90.00000   60.00000
HETATM     1 Pt                  1.90559   3.27703   9.67787  Pt1   1 1   0.00000
HETATM     2 Pt                  1.91996   6.07258   9.57758  Pt1   1 1   0.00000
HETATM     3 Pt                  1.95808   9.00300   9.68121  Pt1   1 1   0.00000
HETATM     4 Pt                  4.36670   4.84186   9.84803  Pt1   1 1   0.00000
HETATM     5 Pt                  4.33911   7.63067   9.74911  Pt1   1 1   0.00000
HETATM     6 Pt                  4.44331  10.41334   9.82913  Pt1   1 1   0.00000
HETATM     7 Pt                  6.80703   6.12091   9.62295  Pt1   1 1   0.00000
HETATM     8 Pt                  6.80711   8.94546   9.73647  Pt1   1 1   0.00000
HETATM     9 Pt                  6.84806  11.80962   9.77077  Pt1   1 1   0.00000
HETATM    10 Pt                  0.29451   0.51214   7.26145  Pt1   1 1   0.00000
HETATM    11 Pt                  0.29325   3.32951   7.25866  Pt1   1 1   0.00000
HETATM    12 Pt                  0.27640   6.14309   7.28796  Pt1   1 1   0.00000
HETATM    13 Pt                  2.75735   1.92999   7.31836  Pt1   1 1   0.00000
HETATM    14 Pt                  2.73916   4.72459   7.26876  Pt1   1 1   0.00000
HETATM    15 Pt                  2.74085   7.56610   7.22504  Pt1   1 1   0.00000
HETATM    16 Pt                  5.16713   3.34813   7.36804  Pt1   1 1   0.00000
HETATM    17 Pt                  5.15936   6.14411   7.28157  Pt1   1 1   0.00000
HETATM    18 Pt                  5.17060   8.96871   7.33839  Pt1   1 1   0.00000
HETATM    19 Pt                  1.10456   1.89869   4.93603  Pt1   1 1   0.00000
HETATM    20 Pt                  1.09068   4.71572   4.94244  Pt1   1 1   0.00000
HETATM    21 Pt                  1.09291   7.52731   4.92891  Pt1   1 1   0.00000
HETATM    22 Pt                  3.54097   3.31197   4.94425  Pt1   1 1   0.00000
HETATM    23 Pt                  3.53786   6.12067   4.94027  Pt1   1 1   0.00000
HETATM    24 Pt                  3.54588   8.95249   4.95131  Pt1   1 1   0.00000
HETATM    25 Pt                  5.97026   4.70942   4.94898  Pt1   1 1   0.00000
HETATM    26 Pt                  5.96582   7.53447   4.94072  Pt1   1 1   0.00000
HETATM    27 Pt                  5.96869  10.35117   4.95645  Pt1   1 1   0.00000
HETATM    28 Pt                  1.90639   3.29226   2.62733  Pt1   1 1   0.00000
HETATM    29 Pt                  1.90285   6.10503   2.63090  Pt1   1 1   0.00000
HETATM    30 Pt                  1.90526   8.92059   2.62884  Pt1   1 1   0.00000
HETATM    31 Pt                  4.33952   4.69929   2.63268  Pt1   1 1   0.00000
HETATM    32 Pt                  4.33954   7.51362   2.63187  Pt1   1 1   0.00000
HETATM    33 Pt                  4.34095  10.32841   2.63119  Pt1   1 1   0.00000
HETATM    34 Pt                  6.77694   6.10734   2.61433  Pt1   1 1   0.00000
HETATM    35 Pt                  6.77455   8.92437   2.62874  Pt1   1 1   0.00000
HETATM    36 Pt                  6.77657  11.73593   2.62601  Pt1   1 1   0.00000
HETATM    37 Pt                  0.27182   0.45503   0.28353  Pt1   1 1   0.00000
HETATM    38 Pt                  0.26950   3.27236   0.29007  Pt1   1 1   0.00000
HETATM    39 Pt                  0.26694   6.08313   0.28734  Pt1   1 1   0.00000
HETATM    40 Pt                  2.70163   1.86421   0.29001  Pt1   1 1   0.00000
HETATM    41 Pt                  2.70806   4.67610   0.28859  Pt1   1 1   0.00000
HETATM    42 Pt                  2.70828   7.49493   0.29044  Pt1   1 1   0.00000
HETATM    43 Pt                  5.14445   3.27394   0.29064  Pt1   1 1   0.00000
HETATM    44 Pt                  5.14104   6.08330   0.29008  Pt1   1 1   0.00000
HETATM    45 Pt                  5.14629   8.89869   0.29264  Pt1   1 1   0.00000
HETATM    46 C                   3.33091   6.41471  10.96300   C1   1 1   0.00000
HETATM    47 C                   1.32251   7.50451  10.81300   C1   1 1   0.00000
HETATM    48 C                   3.38873   6.34322  12.46450   C1   1 1   0.00000
HETATM    49 H                   6.03143   7.50587  10.57527   H1   1 1   0.00000
HETATM    50 H                   4.65560  10.12640  11.35246   H1   1 1   0.00000
HETATM    51 H                   0.82109   4.09149  10.76496   H1   1 1   0.00000
HETATM    52 H                   3.49471   3.36541  10.60947   H1   1 1   0.00000
HETATM    53 H                   1.30042   7.49201  11.90618   H1   1 1   0.00000
HETATM    54 H                   4.41565   6.08603  12.76687   H1   1 1   0.00000
HETATM    55 H                   3.14384   7.31073  12.93380   H1   1 1   0.00000
HETATM    56 H                   2.70699   5.57051  12.85477   H1   1 1   0.00000
END

XTLGRF 200
DESCRP ts28_scan_249
REMARK Created by AMSinput
RUTYPE NORMAL RUN
RUTYPE ENDPO 1.0
RUTYPE MAXIT 500
BOND RESTRAINT 47 46 2.489948127973754 2500.0 1.0 0.0
#refdata 
CRYSTX     8.44295    8.44294   22.16730   90.00000   90.00000   60.00000
HETATM     1 Pt                  1.91983   3.31310   9.67667  Pt1   1 1   0.00000
HETATM     2 Pt                  1.94494   6.12959   9.61691  Pt1   1 1   0.00000
HETATM     3 Pt                  1.94925   9.02484   9.67408  Pt1   1 1   0.00000
HETATM     4 Pt                  4.38496   4.84920   9.84759  Pt1   1 1   0.00000
HETATM     5 Pt                  4.35586   7.64053   9.74299  Pt1   1 1   0.00000
HETATM     6 Pt                  4.43687  10.41857   9.81683  Pt1   1 1   0.00000
HETATM     7 Pt                  6.81902   6.15540   9.61027  Pt1   1 1   0.00000
HETATM     8 Pt                  6.82680   8.98030   9.73174  Pt1   1 1   0.00000
HETATM     9 Pt                  6.82205  11.83496   9.73548  Pt1   1 1   0.00000
HETATM    10 Pt                  0.30696   0.55893   7.24633  Pt1   1 1   0.00000
HETATM    11 Pt                  0.31097   3.37706   7.25235  Pt1   1 1   0.00000
HETATM    12 Pt                  0.29612   6.19008   7.28706  Pt1   1 1   0.00000
HETATM    13 Pt                  2.76962   1.97634   7.31561  Pt1   1 1   0.00000
HETATM    14 Pt                  2.75432   4.77500   7.27377  Pt1   1 1   0.00000
HETATM    15 Pt                  2.75526   7.61141   7.22753  Pt1   1 1   0.00000
HETATM    16 Pt                  5.17594   3.38878   7.35339  Pt1   1 1   0.00000
HETATM    17 Pt                  5.17454   6.18689   7.27361  Pt1   1 1   0.00000
HETATM    18 Pt                  5.18795   9.01069   7.33411  Pt1   1 1   0.00000
HETATM    19 Pt                  1.12092   1.96397   4.92719  Pt1   1 1   0.00000
HETATM    20 Pt                  1.11027   4.78084   4.93969  Pt1   1 1   0.00000
HETATM    21 Pt                  1.11127   7.59063   4.92340  Pt1   1 1   0.00000
HETATM    22 Pt                  3.55639   3.37462   4.93592  Pt1   1 1   0.00000
HETATM    23 Pt                  3.55586   6.18460   4.93757  Pt1   1 1   0.00000
HETATM    24 Pt                  3.56253   9.01480   4.94806  Pt1   1 1   0.00000
HETATM    25 Pt                  5.98683   4.77265   4.93809  Pt1   1 1   0.00000
HETATM    26 Pt                  5.98377   7.59910   4.93315  Pt1   1 1   0.00000
HETATM    27 Pt                  5.98619  10.41270   4.94876  Pt1   1 1   0.00000
HETATM    28 Pt                  1.91675   3.36035   2.62008  Pt1   1 1   0.00000
HETATM    29 Pt                  1.91524   6.17340   2.62669  Pt1   1 1   0.00000
HETATM    30 Pt                  1.91624   8.98890   2.62189  Pt1   1 1   0.00000
HETATM    31 Pt                  4.35105   4.76777   2.62560  Pt1   1 1   0.00000
HETATM    32 Pt                  4.35140   7.58258   2.62521  Pt1   1 1   0.00000
HETATM    33 Pt                  4.35186  10.39690   2.62453  Pt1   1 1   0.00000
HETATM    34 Pt                  6.78748   6.17580   2.60507  Pt1   1 1   0.00000
HETATM    35 Pt                  6.78664   8.99254   2.62161  Pt1   1 1   0.00000
HETATM    36 Pt                  6.78850  11.80273   2.61762  Pt1   1 1   0.00000
HETATM    37 Pt                  0.27567   0.53332   0.27307  Pt1   1 1   0.00000
HETATM    38 Pt                  0.27251   3.35048   0.28031  Pt1   1 1   0.00000
HETATM    39 Pt                  0.26958   6.16087   0.27827  Pt1   1 1   0.00000
HETATM    40 Pt                  2.70693   1.94184   0.28176  Pt1   1 1   0.00000
HETATM    41 Pt                  2.71146   4.75443   0.28383  Pt1   1 1   0.00000
HETATM    42 Pt                  2.71141   7.57228   0.28442  Pt1   1 1   0.00000
HETATM    43 Pt                  5.14887   3.35132   0.27982  Pt1   1 1   0.00000
HETATM    44 Pt                  5.14538   6.16108   0.28146  Pt1   1 1   0.00000
HETATM    45 Pt                  5.14888   8.97711   0.28246  Pt1   1 1   0.00000
HETATM    46 C                   3.41861   6.36711  10.96960   C1   1 1   0.00000
HETATM    47 C                   1.23481   7.55211  10.80640   C1   1 1   0.00000
HETATM    48 C                   3.44518   6.34520  12.46939   C1   1 1   0.00000
HETATM    49 H                   6.04518   7.54776  10.56629   H1   1 1   0.00000
HETATM    50 H                   4.64852  10.10089  11.33609   H1   1 1   0.00000
HETATM    51 H                   0.83459   4.11703  10.77024   H1   1 1   0.00000
HETATM    52 H                   3.50947   3.36790  10.61231   H1   1 1   0.00000
HETATM    53 H                   1.24134   7.54311  11.90134   H1   1 1   0.00000
HETATM    54 H                   4.47615   6.15706  12.80666   H1   1 1   0.00000
HETATM    55 H                   3.12907   7.31030  12.90100   H1   1 1   0.00000
HETATM    56 H                   2.79815   5.54612  12.86584   H1   1 1   0.00000
END

XTLGRF 200
DESCRP propene_des_scan4
REMARK Created by AMSinput
RUTYPE NORMAL RUN
RUTYPE ENDPO 1.0
RUTYPE MAXIT 500
BOND RESTRAINT 46 5 2.129040246308181 2500.0 1.0 0.0
BOND RESTRAINT 47 6 1.889481180906548 2500.0 1.0 0.0
#refdata 
CRYSTX     8.44295    8.44294   22.16730   90.00000   90.00000   60.00000
HETATM     1 Pt                  1.66938   2.81881   9.04493  Pt1   1 1   0.00000
HETATM     2 Pt                  1.67012   5.62996   9.03544  Pt1   1 1   0.00000
HETATM     3 Pt                  1.62334   8.44675   8.99372  Pt1   1 1   0.00000
HETATM     4 Pt                  4.10386   4.22043   9.06364  Pt1   1 1   0.00000
HETATM     5 Pt                  4.11462   7.05984   9.23845  Pt1   1 1   0.00000
HETATM     6 Pt                  4.10699   9.82252   9.36260  Pt1   1 1   0.00000
HETATM     7 Pt                  6.54431   5.62572   9.00568  Pt1   1 1   0.00000
HETATM     8 Pt                  6.57335   8.44591   8.98128  Pt1   1 1   0.00000
HETATM     9 Pt                  6.53888  11.26074   9.02552  Pt1   1 1   0.00000
HETATM    10 Pt                  0.04015   8.44884   6.63525  Pt1   1 1   0.00000
HETATM    11 Pt                  0.05936   2.81336   6.65832  Pt1   1 1   0.00000
HETATM    12 Pt                  0.05747   5.64653   6.66302  Pt1   1 1   0.00000
HETATM    13 Pt                  2.51075   9.85936   6.75085  Pt1   1 1   0.00000
HETATM    14 Pt                  2.49055   4.22958   6.71236  Pt1   1 1   0.00000
HETATM    15 Pt                  2.50506   7.04433   6.73343  Pt1   1 1   0.00000
HETATM    16 Pt                  4.91435  11.24272   6.75065  Pt1   1 1   0.00000
HETATM    17 Pt                  4.91774   5.65279   6.73321  Pt1   1 1   0.00000
HETATM    18 Pt                  4.91995   8.45482   6.74596  Pt1   1 1   0.00000
HETATM    19 Pt                  0.86544   1.42245   4.35742  Pt1   1 1   0.00000
HETATM    20 Pt                  0.87079   4.23540   4.38168  Pt1   1 1   0.00000
HETATM    21 Pt                  0.86475   7.04940   4.36032  Pt1   1 1   0.00000
HETATM    22 Pt                  3.30770   2.82251   4.43636  Pt1   1 1   0.00000
HETATM    23 Pt                  3.30770   5.64489   4.42769  Pt1   1 1   0.00000
HETATM    24 Pt                  3.31059   8.45707   4.45226  Pt1   1 1   0.00000
HETATM    25 Pt                  5.73973   4.23514   4.34970  Pt1   1 1   0.00000
HETATM    26 Pt                  5.73837   7.04202   4.38214  Pt1   1 1   0.00000
HETATM    27 Pt                  5.73686   9.87146   4.39077  Pt1   1 1   0.00000
HETATM    28 Pt                  1.67199   2.84172   2.09491  Pt1   1 1   0.00000
HETATM    29 Pt                  1.67186   5.65067   2.09328  Pt1   1 1   0.00000
HETATM    30 Pt                  1.67293   8.46565   2.09186  Pt1   1 1   0.00000
HETATM    31 Pt                  4.10282   4.24501   2.09824  Pt1   1 1   0.00000
HETATM    32 Pt                  4.10501   7.05903   2.11063  Pt1   1 1   0.00000
HETATM    33 Pt                  4.10539   9.87189   2.11793  Pt1   1 1   0.00000
HETATM    34 Pt                  6.54483   5.65341   2.03653  Pt1   1 1   0.00000
HETATM    35 Pt                  6.54596   8.46841   2.08175  Pt1   1 1   0.00000
HETATM    36 Pt                  6.54452  11.28357   2.04259  Pt1   1 1   0.00000
HETATM    37 Pt                  0.03469   0.03633  21.87611  Pt1   1 1   0.00000
HETATM    38 Pt                  0.03199   2.85263  21.90042  Pt1   1 1   0.00000
HETATM    39 Pt                  0.03193   5.66126  21.90449  Pt1   1 1   0.00000
HETATM    40 Pt                  2.47625   1.44186  21.93746  Pt1   1 1   0.00000
HETATM    41 Pt                  2.47553   4.25503  21.93137  Pt1   1 1   0.00000
HETATM    42 Pt                  2.47477   7.07013  21.93193  Pt1   1 1   0.00000
HETATM    43 Pt                  4.90444   2.84442  21.90950  Pt1   1 1   0.00000
HETATM    44 Pt                  4.90528   5.66555  21.90283  Pt1   1 1   0.00000
HETATM    45 Pt                  4.90269   8.47854  21.92430  Pt1   1 1   0.00000
HETATM    46 C                   4.02704   7.68980  11.27027   C1   1 1   0.00000
HETATM    47 C                   4.09828   9.21072  11.15027   C1   1 1   0.00000
HETATM    48 C                   5.08193   7.03877  12.15744   C1   1 1   0.00000
HETATM    49 H                   3.01318   7.35383  11.53919   H1   1 1   0.00000
HETATM    50 H                   5.01184   9.59129  11.64745   H1   1 1   0.00000
HETATM    51 H                   3.21867   9.67116  11.64432   H1   1 1   0.00000
HETATM    52 H                   6.10314   7.33104  11.86986   H1   1 1   0.00000
HETATM    53 H                   4.91561   7.37335  13.20037   H1   1 1   0.00000
HETATM    54 H                   5.01384   5.94179  12.14158   H1   1 1   0.00000
END

XTLGRF 200
DESCRP propene_des_scan5
REMARK Created by AMSinput
RUTYPE NORMAL RUN
RUTYPE ENDPO 1.0
RUTYPE MAXIT 500
BOND RESTRAINT 46 5 2.133437352583853 2500.0 1.0 0.0
BOND RESTRAINT 47 6 1.984170657302442 2500.0 1.0 0.0
#refdata 
CRYSTX     8.44295    8.44294   22.16730   90.00000   90.00000   60.00000
HETATM     1 Pt                  1.66884   2.82298   9.12818  Pt1   1 1   0.00000
HETATM     2 Pt                  1.67147   5.63483   9.12834  Pt1   1 1   0.00000
HETATM     3 Pt                  1.62395   8.44700   9.08298  Pt1   1 1   0.00000
HETATM     4 Pt                  4.10362   4.22726   9.14641  Pt1   1 1   0.00000
HETATM     5 Pt                  4.12139   7.06216   9.33707  Pt1   1 1   0.00000
HETATM     6 Pt                  4.10699   9.82252   9.36260  Pt1   1 1   0.00000
HETATM     7 Pt                  6.54296   5.62848   9.09474  Pt1   1 1   0.00000
HETATM     8 Pt                  6.57716   8.45082   9.06181  Pt1   1 1   0.00000
HETATM     9 Pt                  6.54004  11.26644   9.10727  Pt1   1 1   0.00000
HETATM    10 Pt                  0.03727   8.45153   6.72456  Pt1   1 1   0.00000
HETATM    11 Pt                  0.05342   2.81455   6.74433  Pt1   1 1   0.00000
HETATM    12 Pt                  0.05260   5.64839   6.74726  Pt1   1 1   0.00000
HETATM    13 Pt                  2.50292   9.86196   6.82912  Pt1   1 1   0.00000
HETATM    14 Pt                  2.48357   4.23228   6.79814  Pt1   1 1   0.00000
HETATM    15 Pt                  2.50171   7.04515   6.82538  Pt1   1 1   0.00000
HETATM    16 Pt                  4.91194  11.24800   6.82767  Pt1   1 1   0.00000
HETATM    17 Pt                  4.91152   5.65614   6.82274  Pt1   1 1   0.00000
HETATM    18 Pt                  4.91692   8.45317   6.82015  Pt1   1 1   0.00000
HETATM    19 Pt                  0.85260   1.42046   4.44446  Pt1   1 1   0.00000
HETATM    20 Pt                  0.85735   4.23380   4.46542  Pt1   1 1   0.00000
HETATM    21 Pt                  0.85199   7.04804   4.44696  Pt1   1 1   0.00000
HETATM    22 Pt                  3.29409   2.82184   4.52027  Pt1   1 1   0.00000
HETATM    23 Pt                  3.29439   5.64569   4.51793  Pt1   1 1   0.00000
HETATM    24 Pt                  3.29704   8.45571   4.53512  Pt1   1 1   0.00000
HETATM    25 Pt                  5.72663   4.23404   4.43706  Pt1   1 1   0.00000
HETATM    26 Pt                  5.72566   7.03936   4.46830  Pt1   1 1   0.00000
HETATM    27 Pt                  5.72468   9.87166   4.47067  Pt1   1 1   0.00000
HETATM    28 Pt                  1.64794   2.83415   2.17709  Pt1   1 1   0.00000
HETATM    29 Pt                  1.64714   5.64431   2.17878  Pt1   1 1   0.00000
HETATM    30 Pt                  1.64880   8.46050   2.17700  Pt1   1 1   0.00000
HETATM    31 Pt                  4.07753   4.23854   2.18596  Pt1   1 1   0.00000
HETATM    32 Pt                  4.08138   7.05370   2.19751  Pt1   1 1   0.00000
HETATM    33 Pt                  4.08208   9.86642   2.19869  Pt1   1 1   0.00000
HETATM    34 Pt                  6.52112   5.64607   2.12686  Pt1   1 1   0.00000
HETATM    35 Pt                  6.52310   8.46164   2.16495  Pt1   1 1   0.00000
HETATM    36 Pt                  6.52122  11.27535   2.12787  Pt1   1 1   0.00000
HETATM    37 Pt                  0.00125   0.02759  21.96486  Pt1   1 1   0.00000
HETATM    38 Pt                  0.00005   2.84201  21.98413  Pt1   1 1   0.00000
HETATM    39 Pt                  7.31176   9.87349  21.98406  Pt1   1 1   0.00000
HETATM    40 Pt                  2.44422   1.43180  22.01725  Pt1   1 1   0.00000
HETATM    41 Pt                  2.44362   4.24646  22.01504  Pt1   1 1   0.00000
HETATM    42 Pt                  2.44256   7.06005  22.01798  Pt1   1 1   0.00000
HETATM    43 Pt                  4.87257   2.83689  21.99396  Pt1   1 1   0.00000
HETATM    44 Pt                  4.87264   5.65627  21.99364  Pt1   1 1   0.00000
HETATM    45 Pt                  4.86986   8.46800  22.00841  Pt1   1 1   0.00000
HETATM    46 C                   4.07545   7.69939  11.37260   C1   1 1   0.00000
HETATM    47 C                   4.09723   9.21131  11.25026   C1   1 1   0.00000
HETATM    48 C                   5.17102   7.08767  12.23983   C1   1 1   0.00000
HETATM    49 H                   3.08077   7.32655  11.66014   H1   1 1   0.00000
HETATM    50 H                   4.99722   9.64326  11.72125   H1   1 1   0.00000
HETATM    51 H                   3.19324   9.66441  11.69515   H1   1 1   0.00000
HETATM    52 H                   6.17289   7.43909  11.94912   H1   1 1   0.00000
HETATM    53 H                   4.99866   7.40061  13.28842   H1   1 1   0.00000
HETATM    54 H                   5.16210   5.98879  12.21532   H1   1 1   0.00000
END

XTLGRF 200
DESCRP propene_des_scan6
REMARK Created by AMSinput
RUTYPE NORMAL RUN
RUTYPE ENDPO 1.0
RUTYPE MAXIT 500
BOND RESTRAINT 46 5 2.139472194841522 2500.0 1.0 0.0
BOND RESTRAINT 47 6 2.079357203392433 2500.0 1.0 0.0
#refdata 
CRYSTX     8.44295    8.44294   22.16730   90.00000   90.00000   60.00000
HETATM     1 Pt                  1.66859   2.82545   9.15357  Pt1   1 1   0.00000
HETATM     2 Pt                  1.67013   5.63760   9.16004  Pt1   1 1   0.00000
HETATM     3 Pt                  1.62358   8.44960   9.11737  Pt1   1 1   0.00000
HETATM     4 Pt                  4.10137   4.23132   9.17469  Pt1   1 1   0.00000
HETATM     5 Pt                  4.11825   7.06978   9.39045  Pt1   1 1   0.00000
HETATM     6 Pt                  4.10699   9.82252   9.36260  Pt1   1 1   0.00000
HETATM     7 Pt                  6.54202   5.63049   9.12682  Pt1   1 1   0.00000
HETATM     8 Pt                  6.57532   8.45294   9.09045  Pt1   1 1   0.00000
HETATM     9 Pt                  6.53851  11.26798   9.13538  Pt1   1 1   0.00000
HETATM    10 Pt                  0.03522   8.45299   6.75530  Pt1   1 1   0.00000
HETATM    11 Pt                  0.04922   2.81635   6.77252  Pt1   1 1   0.00000
HETATM    12 Pt                  0.05003   5.64885   6.77471  Pt1   1 1   0.00000
HETATM    13 Pt                  2.49842   9.86173   6.85571  Pt1   1 1   0.00000
HETATM    14 Pt                  2.47971   4.23287   6.82497  Pt1   1 1   0.00000
HETATM    15 Pt                  2.49955   7.04579   6.86086  Pt1   1 1   0.00000
HETATM    16 Pt                  4.90940  11.24935   6.85530  Pt1   1 1   0.00000
HETATM    17 Pt                  4.90866   5.65942   6.85768  Pt1   1 1   0.00000
HETATM    18 Pt                  4.91436   8.45256   6.85021  Pt1   1 1   0.00000
HETATM    19 Pt                  0.84560   1.42219   4.47280  Pt1   1 1   0.00000
HETATM    20 Pt                  0.85041   4.23600   4.49044  Pt1   1 1   0.00000
HETATM    21 Pt                  0.84515   7.04991   4.47536  Pt1   1 1   0.00000
HETATM    22 Pt                  3.28703   2.82342   4.54551  Pt1   1 1   0.00000
HETATM    23 Pt                  3.28691   5.64809   4.54796  Pt1   1 1   0.00000
HETATM    24 Pt                  3.29013   8.45613   4.56555  Pt1   1 1   0.00000
HETATM    25 Pt                  5.71822   4.23621   4.46762  Pt1   1 1   0.00000
HETATM    26 Pt                  5.71816   7.04143   4.49702  Pt1   1 1   0.00000
HETATM    27 Pt                  5.71783   9.87334   4.49665  Pt1   1 1   0.00000
HETATM    28 Pt                  1.63671   2.83446   2.20191  Pt1   1 1   0.00000
HETATM    29 Pt                  1.63617   5.64421   2.20382  Pt1   1 1   0.00000
HETATM    30 Pt                  1.63871   8.46028   2.20395  Pt1   1 1   0.00000
HETATM    31 Pt                  4.06808   4.23917   2.21163  Pt1   1 1   0.00000
HETATM    32 Pt                  4.07042   7.05390   2.22504  Pt1   1 1   0.00000
HETATM    33 Pt                  4.07120   9.86718   2.22441  Pt1   1 1   0.00000
HETATM    34 Pt                  6.51073   5.64719   2.15386  Pt1   1 1   0.00000
HETATM    35 Pt                  6.51153   8.46148   2.18910  Pt1   1 1   0.00000
HETATM    36 Pt                  6.51035  11.27637   2.15268  Pt1   1 1   0.00000
HETATM    37 Pt                  7.29561   4.24421  21.99168  Pt1   1 1   0.00000
HETATM    38 Pt                  7.29475   7.05986  22.00750  Pt1   1 1   0.00000
HETATM    39 Pt                  7.29440   9.86970  22.00664  Pt1   1 1   0.00000
HETATM    40 Pt                  2.42617   1.42880  22.04227  Pt1   1 1   0.00000
HETATM    41 Pt                  2.42621   4.24377  22.03906  Pt1   1 1   0.00000
HETATM    42 Pt                  2.42550   7.05708  22.04258  Pt1   1 1   0.00000
HETATM    43 Pt                  4.85557   2.83403  22.01555  Pt1   1 1   0.00000
HETATM    44 Pt                  4.85563   5.65351  22.01759  Pt1   1 1   0.00000
HETATM    45 Pt                  4.85313   8.46561  22.03407  Pt1   1 1   0.00000
HETATM    46 C                   4.08533   7.70433  11.43339   C1   1 1   0.00000
HETATM    47 C                   4.09617   9.21190  11.35025   C1   1 1   0.00000
HETATM    48 C                   5.19929   7.07564  12.26515   C1   1 1   0.00000
HETATM    49 H                   3.09591   7.32166  11.72871   H1   1 1   0.00000
HETATM    50 H                   4.99780   9.66336  11.79056   H1   1 1   0.00000
HETATM    51 H                   3.18356   9.67267  11.75851   H1   1 1   0.00000
HETATM    52 H                   6.19512   7.43851  11.96661   H1   1 1   0.00000
HETATM    53 H                   5.04646   7.35102  13.32738   H1   1 1   0.00000
HETATM    54 H                   5.19486   5.97859  12.20040   H1   1 1   0.00000
END

XTLGRF 200
DESCRP propene_des_scan7
REMARK Created by AMSinput
RUTYPE NORMAL RUN
RUTYPE ENDPO 1.0
RUTYPE MAXIT 500
BOND RESTRAINT 46 5 2.15318914738116 2500.0 1.0 0.0
BOND RESTRAINT 47 6 2.174985116684709 2500.0 1.0 0.0
#refdata 
CRYSTX     8.44295    8.44294   22.16730   90.00000   90.00000   60.00000
HETATM     1 Pt                  1.66900   2.82573   9.15582  Pt1   1 1   0.00000
HETATM     2 Pt                  1.67216   5.63868   9.16274  Pt1   1 1   0.00000
HETATM     3 Pt                  1.62746   8.44912   9.12584  Pt1   1 1   0.00000
HETATM     4 Pt                  4.10142   4.23557   9.17664  Pt1   1 1   0.00000
HETATM     5 Pt                  4.12125   7.07899   9.44750  Pt1   1 1   0.00000
HETATM     6 Pt                  4.10699   9.82252   9.36260  Pt1   1 1   0.00000
HETATM     7 Pt                  6.54035   5.63202   9.13321  Pt1   1 1   0.00000
HETATM     8 Pt                  6.57222   8.45281   9.09989  Pt1   1 1   0.00000
HETATM     9 Pt                  6.53932  11.26908   9.13861  Pt1   1 1   0.00000
HETATM    10 Pt                  0.03546   8.45317   6.76063  Pt1   1 1   0.00000
HETATM    11 Pt                  0.04861   2.81684   6.77652  Pt1   1 1   0.00000
HETATM    12 Pt                  0.04950   5.64815   6.77833  Pt1   1 1   0.00000
HETATM    13 Pt                  2.49777   9.86100   6.86013  Pt1   1 1   0.00000
HETATM    14 Pt                  2.47969   4.23302   6.82622  Pt1   1 1   0.00000
HETATM    15 Pt                  2.50194   7.04585   6.87005  Pt1   1 1   0.00000
HETATM    16 Pt                  4.90948  11.24773   6.85892  Pt1   1 1   0.00000
HETATM    17 Pt                  4.90744   5.66285   6.86608  Pt1   1 1   0.00000
HETATM    18 Pt                  4.91396   8.45026   6.85993  Pt1   1 1   0.00000
HETATM    19 Pt                  0.84552   1.42187   4.47638  Pt1   1 1   0.00000
HETATM    20 Pt                  0.85066   4.23598   4.49226  Pt1   1 1   0.00000
HETATM    21 Pt                  0.84519   7.05021   4.47762  Pt1   1 1   0.00000
HETATM    22 Pt                  3.28696   2.82320   4.54712  Pt1   1 1   0.00000
HETATM    23 Pt                  3.28685   5.64907   4.55023  Pt1   1 1   0.00000
HETATM    24 Pt                  3.29058   8.45621   4.57012  Pt1   1 1   0.00000
HETATM    25 Pt                  5.71733   4.23623   4.47288  Pt1   1 1   0.00000
HETATM    26 Pt                  5.71732   7.04205   4.50030  Pt1   1 1   0.00000
HETATM    27 Pt                  5.71826   9.87344   4.49810  Pt1   1 1   0.00000
HETATM    28 Pt                  1.63699   2.83411   2.20307  Pt1   1 1   0.00000
HETATM    29 Pt                  1.63638   5.64414   2.20470  Pt1   1 1   0.00000
HETATM    30 Pt                  1.63911   8.46052   2.20552  Pt1   1 1   0.00000
HETATM    31 Pt                  4.06875   4.23904   2.21285  Pt1   1 1   0.00000
HETATM    32 Pt                  4.07086   7.05391   2.22643  Pt1   1 1   0.00000
HETATM    33 Pt                  4.07153   9.86723   2.22532  Pt1   1 1   0.00000
HETATM    34 Pt                  6.51106   5.64691   2.15639  Pt1   1 1   0.00000
HETATM    35 Pt                  6.51196   8.46147   2.19013  Pt1   1 1   0.00000
HETATM    36 Pt                  6.51062  11.27657   2.15410  Pt1   1 1   0.00000
HETATM    37 Pt                  7.29581   4.24423  21.99298  Pt1   1 1   0.00000
HETATM    38 Pt                  7.29523   7.06002  22.00808  Pt1   1 1   0.00000
HETATM    39 Pt                  7.29489   9.86983  22.00679  Pt1   1 1   0.00000
HETATM    40 Pt                  2.42663   1.42876  22.04312  Pt1   1 1   0.00000
HETATM    41 Pt                  2.42654   4.24373  22.03978  Pt1   1 1   0.00000
HETATM    42 Pt                  2.42600   7.05721  22.04343  Pt1   1 1   0.00000
HETATM    43 Pt                  4.85608   2.83442  22.01596  Pt1   1 1   0.00000
HETATM    44 Pt                  4.85603   5.65348  22.01820  Pt1   1 1   0.00000
HETATM    45 Pt                  4.85370   8.46556  22.03496  Pt1   1 1   0.00000
HETATM    46 C                   4.08877   7.71077  11.50566   C1   1 1   0.00000
HETATM    47 C                   4.09511   9.21249  11.45025   C1   1 1   0.00000
HETATM    48 C                   5.19712   7.07468  12.34198   C1   1 1   0.00000
HETATM    49 H                   3.09835   7.31655  11.77972   H1   1 1   0.00000
HETATM    50 H                   5.00222   9.67739  11.85821   H1   1 1   0.00000
HETATM    51 H                   3.17579   9.68702  11.81835   H1   1 1   0.00000
HETATM    52 H                   6.19500   7.43512  12.05360   H1   1 1   0.00000
HETATM    53 H                   5.03689   7.35041  13.40181   H1   1 1   0.00000
HETATM    54 H                   5.19078   5.97777  12.28127   H1   1 1   0.00000
END

XTLGRF 200
DESCRP propene_des_scan8
REMARK Created by AMSinput
RUTYPE NORMAL RUN
RUTYPE ENDPO 1.0
RUTYPE MAXIT 500
BOND RESTRAINT 46 5 2.160584361440209 2500.0 1.0 0.0
BOND RESTRAINT 47 6 2.270980640186085 2500.0 1.0 0.0
#refdata 
CRYSTX     8.44295    8.44294   22.16730   90.00000   90.00000   60.00000
HETATM     1 Pt                  1.66874   2.83405   9.20014  Pt1   1 1   0.00000
HETATM     2 Pt                  1.66819   5.64618   9.21321  Pt1   1 1   0.00000
HETATM     3 Pt                  1.62095   8.45811   9.17533  Pt1   1 1   0.00000
HETATM     4 Pt                  4.10021   4.24617   9.22597  Pt1   1 1   0.00000
HETATM     5 Pt                  4.10714   7.08889   9.50503  Pt1   1 1   0.00000
HETATM     6 Pt                  4.10699   9.82252   9.36260  Pt1   1 1   0.00000
HETATM     7 Pt                  6.53718   5.64422   9.18594  Pt1   1 1   0.00000
HETATM     8 Pt                  6.56945   8.46073   9.15248  Pt1   1 1   0.00000
HETATM     9 Pt                  6.53787  11.27811   9.18676  Pt1   1 1   0.00000
HETATM    10 Pt                  0.03762   8.45989   6.81108  Pt1   1 1   0.00000
HETATM    11 Pt                  0.05450   2.82491   6.82867  Pt1   1 1   0.00000
HETATM    12 Pt                  0.05450   5.65508   6.82849  Pt1   1 1   0.00000
HETATM    13 Pt                  2.49956   9.86614   6.90319  Pt1   1 1   0.00000
HETATM    14 Pt                  2.48646   4.24102   6.87694  Pt1   1 1   0.00000
HETATM    15 Pt                  2.50470   7.05288   6.92196  Pt1   1 1   0.00000
HETATM    16 Pt                  4.91315  11.25587   6.90544  Pt1   1 1   0.00000
HETATM    17 Pt                  4.91052   5.67059   6.92299  Pt1   1 1   0.00000
HETATM    18 Pt                  4.91952   8.45360   6.90701  Pt1   1 1   0.00000
HETATM    19 Pt                  0.85920   1.42285   4.52926  Pt1   1 1   0.00000
HETATM    20 Pt                  0.86296   4.23729   4.54507  Pt1   1 1   0.00000
HETATM    21 Pt                  0.85930   7.05072   4.52872  Pt1   1 1   0.00000
HETATM    22 Pt                  3.29974   2.82497   4.59677  Pt1   1 1   0.00000
HETATM    23 Pt                  3.30078   5.64939   4.60506  Pt1   1 1   0.00000
HETATM    24 Pt                  3.30340   8.45579   4.62021  Pt1   1 1   0.00000
HETATM    25 Pt                  5.73134   4.23644   4.52709  Pt1   1 1   0.00000
HETATM    26 Pt                  5.73018   7.04166   4.55578  Pt1   1 1   0.00000
HETATM    27 Pt                  5.73213   9.87402   4.54682  Pt1   1 1   0.00000
HETATM    28 Pt                  1.65673   2.82839   2.25808  Pt1   1 1   0.00000
HETATM    29 Pt                  1.65676   5.63841   2.25901  Pt1   1 1   0.00000
HETATM    30 Pt                  1.65904   8.45509   2.25948  Pt1   1 1   0.00000
HETATM    31 Pt                  4.09029   4.23313   2.26793  Pt1   1 1   0.00000
HETATM    32 Pt                  4.09262   7.04864   2.28327  Pt1   1 1   0.00000
HETATM    33 Pt                  4.09286   9.86220   2.27838  Pt1   1 1   0.00000
HETATM    34 Pt                  6.53260   5.63986   2.21120  Pt1   1 1   0.00000
HETATM    35 Pt                  6.53321   8.45535   2.24283  Pt1   1 1   0.00000
HETATM    36 Pt                  6.53264  11.27060   2.20444  Pt1   1 1   0.00000
HETATM    37 Pt                  0.01323   0.00868  22.04281  Pt1   1 1   0.00000
HETATM    38 Pt                  0.01107   2.82554  22.06251  Pt1   1 1   0.00000
HETATM    39 Pt                  0.01210   5.63515  22.05762  Pt1   1 1   0.00000
HETATM    40 Pt                  2.45546   1.41654  22.10184  Pt1   1 1   0.00000
HETATM    41 Pt                  2.45577   4.23145  22.09882  Pt1   1 1   0.00000
HETATM    42 Pt                  2.45557   7.04449  22.10201  Pt1   1 1   0.00000
HETATM    43 Pt                  4.88576   2.82105  22.07020  Pt1   1 1   0.00000
HETATM    44 Pt                  4.88484   5.64035  22.07639  Pt1   1 1   0.00000
HETATM    45 Pt                  4.88262   8.45180  22.09068  Pt1   1 1   0.00000
HETATM    46 C                   4.04952   7.71981  11.57064   C1   1 1   0.00000
HETATM    47 C                   4.09406   9.21308  11.55024   C1   1 1   0.00000
HETATM    48 C                   5.14298   7.03674  12.38709   C1   1 1   0.00000
HETATM    49 H                   3.04761   7.34611  11.82969   H1   1 1   0.00000
HETATM    50 H                   5.01840   9.66778  11.92436   H1   1 1   0.00000
HETATM    51 H                   3.18261   9.72398  11.88338   H1   1 1   0.00000
HETATM    52 H                   6.14685   7.39082  12.10695   H1   1 1   0.00000
HETATM    53 H                   4.98542   7.27867  13.45613   H1   1 1   0.00000
HETATM    54 H                   5.11700   5.94346  12.28163   H1   1 1   0.00000
END

XTLGRF 200
DESCRP propene_des_scan9
REMARK Created by AMSinput
RUTYPE NORMAL RUN
RUTYPE ENDPO 1.0
RUTYPE MAXIT 500
BOND RESTRAINT 46 5 2.172724376744552 2500.0 1.0 0.0
BOND RESTRAINT 47 6 2.367304983013385 2500.0 1.0 0.0
#refdata 
CRYSTX     8.44295    8.44294   22.16730   90.00000   90.00000   60.00000
HETATM     1 Pt                  1.66917   2.83144   9.24933  Pt1   1 1   0.00000
HETATM     2 Pt                  1.67127   5.64431   9.26892  Pt1   1 1   0.00000
HETATM     3 Pt                  1.62221   8.45401   9.22465  Pt1   1 1   0.00000
HETATM     4 Pt                  4.10128   4.24673   9.27453  Pt1   1 1   0.00000
HETATM     5 Pt                  4.10956   7.09420   9.57179  Pt1   1 1   0.00000
HETATM     6 Pt                  4.10699   9.82252   9.36260  Pt1   1 1   0.00000
HETATM     7 Pt                  6.53809   5.63981   9.24144  Pt1   1 1   0.00000
HETATM     8 Pt                  6.57284   8.45761   9.20549  Pt1   1 1   0.00000
HETATM     9 Pt                  6.53985  11.27528   9.23301  Pt1   1 1   0.00000
HETATM    10 Pt                  0.03430   8.45606   6.86167  Pt1   1 1   0.00000
HETATM    11 Pt                  0.05041   2.81985   6.88425  Pt1   1 1   0.00000
HETATM    12 Pt                  0.05137   5.65085   6.87970  Pt1   1 1   0.00000
HETATM    13 Pt                  2.49083   9.85994   6.94113  Pt1   1 1   0.00000
HETATM    14 Pt                  2.48055   4.23345   6.92672  Pt1   1 1   0.00000
HETATM    15 Pt                  2.49979   7.04613   6.97444  Pt1   1 1   0.00000
HETATM    16 Pt                  4.90893  11.25219   6.94541  Pt1   1 1   0.00000
HETATM    17 Pt                  4.90471   5.66539   6.97832  Pt1   1 1   0.00000
HETATM    18 Pt                  4.91601   8.44473   6.95236  Pt1   1 1   0.00000
HETATM    19 Pt                  0.85378   1.41984   4.58083  Pt1   1 1   0.00000
HETATM    20 Pt                  0.85985   4.23284   4.59791  Pt1   1 1   0.00000
HETATM    21 Pt                  0.85457   7.04697   4.57999  Pt1   1 1   0.00000
HETATM    22 Pt                  3.29449   2.82135   4.63755  Pt1   1 1   0.00000
HETATM    23 Pt                  3.29565   5.64541   4.65566  Pt1   1 1   0.00000
HETATM    24 Pt                  3.29852   8.44992   4.66446  Pt1   1 1   0.00000
HETATM    25 Pt                  5.72511   4.23184   4.58064  Pt1   1 1   0.00000
HETATM    26 Pt                  5.72537   7.03707   4.61224  Pt1   1 1   0.00000
HETATM    27 Pt                  5.72763   9.86758   4.59587  Pt1   1 1   0.00000
HETATM    28 Pt                  1.66119   2.82941   2.30624  Pt1   1 1   0.00000
HETATM    29 Pt                  1.66193   5.63925   2.30882  Pt1   1 1   0.00000
HETATM    30 Pt                  1.66387   8.45581   2.30808  Pt1   1 1   0.00000
HETATM    31 Pt                  4.09428   4.23418   2.31625  Pt1   1 1   0.00000
HETATM    32 Pt                  4.09635   7.04952   2.33180  Pt1   1 1   0.00000
HETATM    33 Pt                  4.09630   9.86178   2.32169  Pt1   1 1   0.00000
HETATM    34 Pt                  6.53535   5.63994   2.27044  Pt1   1 1   0.00000
HETATM    35 Pt                  6.53576   8.45494   2.29756  Pt1   1 1   0.00000
HETATM    36 Pt                  6.53487  11.26910   2.25800  Pt1   1 1   0.00000
HETATM    37 Pt                  0.03064   0.01627  22.10240  Pt1   1 1   0.00000
HETATM    38 Pt                  0.02800   2.83249  22.12180  Pt1   1 1   0.00000
HETATM    39 Pt                  0.02987   5.64197  22.11222  Pt1   1 1   0.00000
HETATM    40 Pt                  2.47215   1.42326  22.14624  Pt1   1 1   0.00000
HETATM    41 Pt                  2.47217   4.23913  22.14339  Pt1   1 1   0.00000
HETATM    42 Pt                  2.47268   7.05054  22.14827  Pt1   1 1   0.00000
HETATM    43 Pt                  4.90345   2.82893  22.11888  Pt1   1 1   0.00000
HETATM    44 Pt                  4.90259   5.64736  22.12762  Pt1   1 1   0.00000
HETATM    45 Pt                  4.90009   8.45975  22.13693  Pt1   1 1   0.00000
HETATM    46 C                   4.05592   7.72759  11.64945   C1   1 1   0.00000
HETATM    47 C                   4.09300   9.21368  11.65023   C1   1 1   0.00000
HETATM    48 C                   5.14641   7.02271  12.45352   C1   1 1   0.00000
HETATM    49 H                   3.05305   7.34610  11.89376   H1   1 1   0.00000
HETATM    50 H                   5.01463   9.68770  12.00159   H1   1 1   0.00000
HETATM    51 H                   3.17047   9.73230  11.93193   H1   1 1   0.00000
HETATM    52 H                   6.15375   7.37273  12.18421   H1   1 1   0.00000
HETATM    53 H                   4.98909   7.23889  13.52723   H1   1 1   0.00000
HETATM    54 H                   5.10988   5.93209  12.32500   H1   1 1   0.00000
END

XTLGRF 200
DESCRP propene_des_scan10
REMARK Created by AMSinput
RUTYPE NORMAL RUN
RUTYPE ENDPO 1.0
RUTYPE MAXIT 500
BOND RESTRAINT 46 5 2.188648235258466 2500.0 1.0 0.0
BOND RESTRAINT 47 6 2.463924416149976 2500.0 1.0 0.0
#refdata 
CRYSTX     8.44295    8.44294   22.16730   90.00000   90.00000   60.00000
HETATM     1 Pt                  1.66459   2.83717   9.28445  Pt1   1 1   0.00000
HETATM     2 Pt                  1.66536   5.64993   9.31045  Pt1   1 1   0.00000
HETATM     3 Pt                  1.61754   8.45868   9.27020  Pt1   1 1   0.00000
HETATM     4 Pt                  4.09412   4.25736   9.31547  Pt1   1 1   0.00000
HETATM     5 Pt                  4.10027   7.10450   9.63734  Pt1   1 1   0.00000
HETATM     6 Pt                  4.10699   9.82252   9.36260  Pt1   1 1   0.00000
HETATM     7 Pt                  6.53125   5.64752   9.28714  Pt1   1 1   0.00000
HETATM     8 Pt                  6.56846   8.46243   9.24814  Pt1   1 1   0.00000
HETATM     9 Pt                  6.53408  11.28273   9.27602  Pt1   1 1   0.00000
HETATM    10 Pt                  0.03091   0.01678   6.90911  Pt1   1 1   0.00000
HETATM    11 Pt                  0.04573   2.82430   6.92589  Pt1   1 1   0.00000
HETATM    12 Pt                  0.04768   5.65410   6.92169  Pt1   1 1   0.00000
HETATM    13 Pt                  2.48465   9.86311   6.97575  Pt1   1 1   0.00000
HETATM    14 Pt                  2.47713   4.23937   6.96579  Pt1   1 1   0.00000
HETATM    15 Pt                  2.49904   7.05222   7.01940  Pt1   1 1   0.00000
HETATM    16 Pt                  4.90705  11.25856   6.98006  Pt1   1 1   0.00000
HETATM    17 Pt                  4.90268   5.67018   7.02295  Pt1   1 1   0.00000
HETATM    18 Pt                  4.91599   8.44484   6.98595  Pt1   1 1   0.00000
HETATM    19 Pt                  0.85316   1.42304   4.62518  Pt1   1 1   0.00000
HETATM    20 Pt                  0.85785   4.23724   4.63591  Pt1   1 1   0.00000
HETATM    21 Pt                  0.85324   7.05039   4.62305  Pt1   1 1   0.00000
HETATM    22 Pt                  3.29303   2.82731   4.67514  Pt1   1 1   0.00000
HETATM    23 Pt                  3.29572   5.65217   4.69779  Pt1   1 1   0.00000
HETATM    24 Pt                  3.29702   8.45382   4.70284  Pt1   1 1   0.00000
HETATM    25 Pt                  5.72438   4.23440   4.62403  Pt1   1 1   0.00000
HETATM    26 Pt                  5.72462   7.04147   4.65204  Pt1   1 1   0.00000
HETATM    27 Pt                  5.72759   9.87086   4.63193  Pt1   1 1   0.00000
HETATM    28 Pt                  1.66119   2.83532   2.34572  Pt1   1 1   0.00000
HETATM    29 Pt                  1.66248   5.64534   2.34922  Pt1   1 1   0.00000
HETATM    30 Pt                  1.66324   8.46199   2.34987  Pt1   1 1   0.00000
HETATM    31 Pt                  4.09503   4.24146   2.35666  Pt1   1 1   0.00000
HETATM    32 Pt                  4.09755   7.05606   2.37261  Pt1   1 1   0.00000
HETATM    33 Pt                  4.09590   9.86923   2.36095  Pt1   1 1   0.00000
HETATM    34 Pt                  6.53719   5.64515   2.31391  Pt1   1 1   0.00000
HETATM    35 Pt                  6.53695   8.46070   2.33483  Pt1   1 1   0.00000
HETATM    36 Pt                  6.53681  11.27406   2.29625  Pt1   1 1   0.00000
HETATM    37 Pt                  0.03664   0.02043  22.14287  Pt1   1 1   0.00000
HETATM    38 Pt                  0.03392   2.83542  22.15990  Pt1   1 1   0.00000
HETATM    39 Pt                  0.03580   5.64595  22.14767  Pt1   1 1   0.00000
HETATM    40 Pt                  2.47643   1.42673   0.01909  Pt1   1 1   0.00000
HETATM    41 Pt                  2.47705   4.24243   0.01487  Pt1   1 1   0.00000
HETATM    42 Pt                  2.47694   7.05399   0.02200  Pt1   1 1   0.00000
HETATM    43 Pt                  4.90891   2.83288  22.15821  Pt1   1 1   0.00000
HETATM    44 Pt                  4.90728   5.65058   0.00291  Pt1   1 1   0.00000
HETATM    45 Pt                  4.90609   8.46260   0.01081  Pt1   1 1   0.00000
HETATM    46 C                   4.05204   7.73762  11.73186   C1   1 1   0.00000
HETATM    47 C                   4.09195   9.21427  11.75022   C1   1 1   0.00000
HETATM    48 C                   5.15177   7.01732  12.51090   C1   1 1   0.00000
HETATM    49 H                   3.04833   7.35268  11.97032   H1   1 1   0.00000
HETATM    50 H                   5.01933   9.69821  12.06899   H1   1 1   0.00000
HETATM    51 H                   3.16908   9.75018  11.98749   H1   1 1   0.00000
HETATM    52 H                   6.15311   7.38059  12.23826   H1   1 1   0.00000
HETATM    53 H                   5.00447   7.20512  13.59151   H1   1 1   0.00000
HETATM    54 H                   5.12002   5.93060  12.35465   H1   1 1   0.00000
END

XTLGRF 200
DESCRP propene_des_scan11
REMARK Created by AMSinput
RUTYPE NORMAL RUN
RUTYPE ENDPO 1.0
RUTYPE MAXIT 500
BOND RESTRAINT 46 5 2.201816275827754 2500.0 1.0 0.0
BOND RESTRAINT 47 6 2.560812986143268 2500.0 1.0 0.0
#refdata 
CRYSTX     8.44295    8.44294   22.16730   90.00000   90.00000   60.00000
HETATM     1 Pt                  1.66867   2.84409   9.32823  Pt1   1 1   0.00000
HETATM     2 Pt                  1.67125   5.65574   9.35940  Pt1   1 1   0.00000
HETATM     3 Pt                  1.62050   8.46296   9.31765  Pt1   1 1   0.00000
HETATM     4 Pt                  4.09907   4.26625   9.35807  Pt1   1 1   0.00000
HETATM     5 Pt                  4.10839   7.11328   9.70731  Pt1   1 1   0.00000
HETATM     6 Pt                  4.10699   9.82252   9.36260  Pt1   1 1   0.00000
HETATM     7 Pt                  6.53473   5.65279   9.33610  Pt1   1 1   0.00000
HETATM     8 Pt                  6.57286   8.46747   9.29421  Pt1   1 1   0.00000
HETATM     9 Pt                  6.53828  11.28580   9.31839  Pt1   1 1   0.00000
HETATM    10 Pt                  0.03482   0.02473   6.95597  Pt1   1 1   0.00000
HETATM    11 Pt                  0.04708   2.83140   6.97297  Pt1   1 1   0.00000
HETATM    12 Pt                  0.05109   5.66088   6.96882  Pt1   1 1   0.00000
HETATM    13 Pt                  2.48391   9.87077   7.01157  Pt1   1 1   0.00000
HETATM    14 Pt                  2.48056   4.24673   7.01038  Pt1   1 1   0.00000
HETATM    15 Pt                  2.50381   7.05928   7.07122  Pt1   1 1   0.00000
HETATM    16 Pt                  4.91061  11.26941   7.01559  Pt1   1 1   0.00000
HETATM    17 Pt                  4.90528   5.67954   7.07422  Pt1   1 1   0.00000
HETATM    18 Pt                  4.91934   8.44896   7.02481  Pt1   1 1   0.00000
HETATM    19 Pt                  0.85555   1.43051   4.67257  Pt1   1 1   0.00000
HETATM    20 Pt                  0.86094   4.24538   4.68342  Pt1   1 1   0.00000
HETATM    21 Pt                  0.85528   7.05692   4.67120  Pt1   1 1   0.00000
HETATM    22 Pt                  3.29436   2.83592   4.71320  Pt1   1 1   0.00000
HETATM    23 Pt                  3.29771   5.65949   4.74732  Pt1   1 1   0.00000
HETATM    24 Pt                  3.29866   8.45960   4.74580  Pt1   1 1   0.00000
HETATM    25 Pt                  5.72637   4.24242   4.67220  Pt1   1 1   0.00000
HETATM    26 Pt                  5.72711   7.04848   4.70030  Pt1   1 1   0.00000
HETATM    27 Pt                  5.73063   9.87834   4.67288  Pt1   1 1   0.00000
HETATM    28 Pt                  1.66325   2.83664   2.39111  Pt1   1 1   0.00000
HETATM    29 Pt                  1.66489   5.64813   2.39583  Pt1   1 1   0.00000
HETATM    30 Pt                  1.66589   8.46453   2.39643  Pt1   1 1   0.00000
HETATM    31 Pt                  4.09850   4.24354   2.40151  Pt1   1 1   0.00000
HETATM    32 Pt                  4.10045   7.05805   2.41891  Pt1   1 1   0.00000
HETATM    33 Pt                  4.09974   9.87192   2.40319  Pt1   1 1   0.00000
HETATM    34 Pt                  6.53831   5.64971   2.36472  Pt1   1 1   0.00000
HETATM    35 Pt                  6.53999   8.46522   2.38034  Pt1   1 1   0.00000
HETATM    36 Pt                  6.53982  11.27998   2.34250  Pt1   1 1   0.00000
HETATM    37 Pt                  0.03849   0.02365   0.02383  Pt1   1 1   0.00000
HETATM    38 Pt                  0.03428   2.83835   0.04170  Pt1   1 1   0.00000
HETATM    39 Pt                  0.03744   5.64925   0.02603  Pt1   1 1   0.00000
HETATM    40 Pt                  2.47953   1.42971   0.06275  Pt1   1 1   0.00000
HETATM    41 Pt                  2.47773   4.24631   0.06036  Pt1   1 1   0.00000
HETATM    42 Pt                  2.47931   7.05630   0.06730  Pt1   1 1   0.00000
HETATM    43 Pt                  4.91096   2.83562   0.03410  Pt1   1 1   0.00000
HETATM    44 Pt                  4.90859   5.65376   0.04978  Pt1   1 1   0.00000
HETATM    45 Pt                  4.90692   8.46590   0.05470  Pt1   1 1   0.00000
HETATM    46 C                   4.06343   7.74706  11.81546   C1   1 1   0.00000
HETATM    47 C                   4.09089   9.21486  11.85022   C1   1 1   0.00000
HETATM    48 C                   5.16606   7.02682  12.59074   C1   1 1   0.00000
HETATM    49 H                   3.06179   7.34769  12.03537   H1   1 1   0.00000
HETATM    50 H                   5.01716   9.71761  12.13999   H1   1 1   0.00000
HETATM    51 H                   3.16162   9.75701  12.03888   H1   1 1   0.00000
HETATM    52 H                   6.16738   7.39832  12.32545   H1   1 1   0.00000
HETATM    53 H                   5.01365   7.20698  13.67216   H1   1 1   0.00000
HETATM    54 H                   5.14024   5.94125  12.42682   H1   1 1   0.00000
END

XTLGRF 200
DESCRP propene_des_scan12
REMARK Created by AMSinput
RUTYPE NORMAL RUN
RUTYPE ENDPO 1.0
RUTYPE MAXIT 500
BOND RESTRAINT 46 5 2.232913956291195 2500.0 1.0 0.0
BOND RESTRAINT 47 6 2.657922801644171 2500.0 1.0 0.0
#refdata 
CRYSTX     8.44295    8.44294   22.16730   90.00000   90.00000   60.00000
HETATM     1 Pt                  1.66478   2.84915   9.34157  Pt1   1 1   0.00000
HETATM     2 Pt                  1.66800   5.66289   9.37900  Pt1   1 1   0.00000
HETATM     3 Pt                  1.61847   8.47033   9.33745  Pt1   1 1   0.00000
HETATM     4 Pt                  4.09472   4.27163   9.37343  Pt1   1 1   0.00000
HETATM     5 Pt                  4.10202   7.12270   9.74817  Pt1   1 1   0.00000
HETATM     6 Pt                  4.10699   9.82252   9.36260  Pt1   1 1   0.00000
HETATM     7 Pt                  6.52977   5.66000   9.35443  Pt1   1 1   0.00000
HETATM     8 Pt                  6.56703   8.47447   9.31388  Pt1   1 1   0.00000
HETATM     9 Pt                  6.53346  11.29354   9.33414  Pt1   1 1   0.00000
HETATM    10 Pt                  0.03133   0.02840   6.97481  Pt1   1 1   0.00000
HETATM    11 Pt                  0.04280   2.83549   6.99096  Pt1   1 1   0.00000
HETATM    12 Pt                  0.04634   5.66443   6.98601  Pt1   1 1   0.00000
HETATM    13 Pt                  2.47861   9.87346   7.02342  Pt1   1 1   0.00000
HETATM    14 Pt                  2.47477   4.25063   7.02669  Pt1   1 1   0.00000
HETATM    15 Pt                  2.49780   7.06326   7.08851  Pt1   1 1   0.00000
HETATM    16 Pt                  4.90617  11.27407   7.02820  Pt1   1 1   0.00000
HETATM    17 Pt                  4.89936   5.68586   7.09718  Pt1   1 1   0.00000
HETATM    18 Pt                  4.91589   8.45135   7.03758  Pt1   1 1   0.00000
HETATM    19 Pt                  0.85392   1.43258   4.68927  Pt1   1 1   0.00000
HETATM    20 Pt                  0.85867   4.24699   4.69780  Pt1   1 1   0.00000
HETATM    21 Pt                  0.85437   7.06005   4.68456  Pt1   1 1   0.00000
HETATM    22 Pt                  3.29282   2.83803   4.72522  Pt1   1 1   0.00000
HETATM    23 Pt                  3.29677   5.66190   4.76427  Pt1   1 1   0.00000
HETATM    24 Pt                  3.29811   8.46175   4.75569  Pt1   1 1   0.00000
HETATM    25 Pt                  5.72391   4.24531   4.69333  Pt1   1 1   0.00000
HETATM    26 Pt                  5.72551   7.05109   4.71874  Pt1   1 1   0.00000
HETATM    27 Pt                  5.73064   9.88181   4.68559  Pt1   1 1   0.00000
HETATM    28 Pt                  1.66210   2.83787   2.40445  Pt1   1 1   0.00000
HETATM    29 Pt                  1.66279   5.64965   2.40889  Pt1   1 1   0.00000
HETATM    30 Pt                  1.66511   8.46644   2.41020  Pt1   1 1   0.00000
HETATM    31 Pt                  4.09720   4.24691   2.41671  Pt1   1 1   0.00000
HETATM    32 Pt                  4.09875   7.05856   2.43367  Pt1   1 1   0.00000
HETATM    33 Pt                  4.09981   9.87403   2.41301  Pt1   1 1   0.00000
HETATM    34 Pt                  6.53681   5.65090   2.38233  Pt1   1 1   0.00000
HETATM    35 Pt                  6.53834   8.46530   2.39450  Pt1   1 1   0.00000
[truncated: 64,238 more chars]
